# Supplementary material for: Examining the Use of Temporal-Difference Incremental Delta-Bar-Delta for Real-World Predictive Knowledge Architectures
Source: Front Robot AI. 2020 Mar 13;7:34. doi: 10.3389/frobt.2020.00034 (PMC7805647; doi:10.3389/frobt.2020.00034)
Supplement: Supplementary file 1 [file Data_Sheet_1.CSV]

1.885839849710464478e-01	-2.621777355670928955e-01	4.292969033122062683e-02	1.467275381088256836e+00	-1.404414057731628418e+00	-1.609863340854644775e-01	1.609863340854644775e-01	4.601942375302314758e-03	4.770680367946624756e-01	0.000000000000000000e+00	0.000000000000000000e+00	0.000000000000000000e+00	4.448544383049011230e-01	0.000000000000000000e+00	0.000000000000000000e+00	0.000000000000000000e+00	3.574175238609313965e-01	0.000000000000000000e+00	0.000000000000000000e+00	2.822524607181549072e-01	2.024854570627212524e-01	0.000000000000000000e+00	0.000000000000000000e+00	2.116893529891967773e-01	1.457281708717346191e-01	4.295146167278289795e-01	7.669903803616762161e-03	0.000000000000000000e+00	3.906250000000000000e-03	0.000000000000000000e+00	0.000000000000000000e+00	0.000000000000000000e+00	0.000000000000000000e+00	0.000000000000000000e+00	0.000000000000000000e+00	0.000000000000000000e+00	0.000000000000000000e+00	0.000000000000000000e+00	0.000000000000000000e+00	0.000000000000000000e+00	0.000000000000000000e+00	0.000000000000000000e+00	0.000000000000000000e+00	0.000000000000000000e+00	0.000000000000000000e+00	0.000000000000000000e+00	0.000000000000000000e+00	0.000000000000000000e+00	0.000000000000000000e+00	0.000000000000000000e+00
1.885839849710464478e-01	-2.621777355670928955e-01	4.292969033122062683e-02	1.467275381088256836e+00	-1.404414057731628418e+00	-1.609863340854644775e-01	1.609863340854644775e-01	4.601942375302314758e-03	4.770680367946624756e-01	0.000000000000000000e+00	0.000000000000000000e+00	0.000000000000000000e+00	4.448544383049011230e-01	0.000000000000000000e+00	0.000000000000000000e+00	0.000000000000000000e+00	3.574175238609313965e-01	0.000000000000000000e+00	0.000000000000000000e+00	2.822524607181549072e-01	2.024854570627212524e-01	0.000000000000000000e+00	0.000000000000000000e+00	2.116893529891967773e-01	1.457281708717346191e-01	4.295146167278289795e-01	7.669903803616762161e-03	0.000000000000000000e+00	-0.000000000000000000e+00	0.000000000000000000e+00	3.906250000000000000e-03	0.000000000000000000e+00	0.000000000000000000e+00	0.000000000000000000e+00	0.000000000000000000e+00	0.000000000000000000e+00	0.000000000000000000e+00	0.000000000000000000e+00	0.000000000000000000e+00	0.000000000000000000e+00	0.000000000000000000e+00	0.000000000000000000e+00	0.000000000000000000e+00	0.000000000000000000e+00	0.000000000000000000e+00	0.000000000000000000e+00	0.000000000000000000e+00	0.000000000000000000e+00	0.000000000000000000e+00	0.000000000000000000e+00
1.885839849710464478e-01	-2.621777355670928955e-01	4.292969033122062683e-02	1.467275381088256836e+00	-1.404414057731628418e+00	-1.609863340854644775e-01	1.609863340854644775e-01	4.601942375302314758e-03	4.770680367946624756e-01	0.000000000000000000e+00	0.000000000000000000e+00	0.000000000000000000e+00	4.448544383049011230e-01	0.000000000000000000e+00	0.000000000000000000e+00	0.000000000000000000e+00	3.574175238609313965e-01	0.000000000000000000e+00	0.000000000000000000e+00	2.822524607181549072e-01	2.024854570627212524e-01	0.000000000000000000e+00	0.000000000000000000e+00	2.116893529891967773e-01	1.457281708717346191e-01	4.295146167278289795e-01	7.669903803616762161e-03	0.000000000000000000e+00	-0.000000000000000000e+00	0.000000000000000000e+00	0.000000000000000000e+00	0.000000000000000000e+00	0.000000000000000000e+00	0.000000000000000000e+00	0.000000000000000000e+00	0.000000000000000000e+00	0.000000000000000000e+00	0.000000000000000000e+00	0.000000000000000000e+00	0.000000000000000000e+00	0.000000000000000000e+00	0.000000000000000000e+00	0.000000000000000000e+00	0.000000000000000000e+00	0.000000000000000000e+00	0.000000000000000000e+00	0.000000000000000000e+00	0.000000000000000000e+00	0.000000000000000000e+00	0.000000000000000000e+00
1.885839849710464478e-01	-2.621777355670928955e-01	4.292969033122062683e-02	1.467275381088256836e+00	-1.404414057731628418e+00	-1.609863340854644775e-01	1.609863340854644775e-01	4.601942375302314758e-03	4.770680367946624756e-01	0.000000000000000000e+00	0.000000000000000000e+00	0.000000000000000000e+00	4.448544383049011230e-01	0.000000000000000000e+00	0.000000000000000000e+00	0.000000000000000000e+00	3.574175238609313965e-01	0.000000000000000000e+00	0.000000000000000000e+00	2.822524607181549072e-01	2.024854570627212524e-01	0.000000000000000000e+00	0.000000000000000000e+00	2.116893529891967773e-01	1.457281708717346191e-01	4.295146167278289795e-01	7.669903803616762161e-03	0.000000000000000000e+00	3.906250000000000000e-03	0.000000000000000000e+00	0.000000000000000000e+00	0.000000000000000000e+00	0.000000000000000000e+00	0.000000000000000000e+00	0.000000000000000000e+00	0.000000000000000000e+00	0.000000000000000000e+00	0.000000000000000000e+00	0.000000000000000000e+00	0.000000000000000000e+00	0.000000000000000000e+00	0.000000000000000000e+00	0.000000000000000000e+00	0.000000000000000000e+00	0.000000000000000000e+00	0.000000000000000000e+00	0.000000000000000000e+00	0.000000000000000000e+00	0.000000000000000000e+00	0.000000000000000000e+00
1.885839849710464478e-01	-2.621777355670928955e-01	4.292969033122062683e-02	1.467275381088256836e+00	-1.404414057731628418e+00	-1.609863340854644775e-01	1.609863340854644775e-01	4.601942375302314758e-03	4.770680367946624756e-01	0.000000000000000000e+00	0.000000000000000000e+00	0.000000000000000000e+00	4.448544383049011230e-01	0.000000000000000000e+00	0.000000000000000000e+00	0.000000000000000000e+00	3.574175238609313965e-01	0.000000000000000000e+00	0.000000000000000000e+00	2.822524607181549072e-01	2.024854570627212524e-01	0.000000000000000000e+00	0.000000000000000000e+00	2.116893529891967773e-01	1.457281708717346191e-01	4.295146167278289795e-01	7.669903803616762161e-03	0.000000000000000000e+00	0.000000000000000000e+00	-0.000000000000000000e+00	-0.000000000000000000e+00	0.000000000000000000e+00	0.000000000000000000e+00	0.000000000000000000e+00	0.000000000000000000e+00	0.000000000000000000e+00	0.000000000000000000e+00	0.000000000000000000e+00	0.000000000000000000e+00	0.000000000000000000e+00	0.000000000000000000e+00	0.000000000000000000e+00	0.000000000000000000e+00	0.000000000000000000e+00	0.000000000000000000e+00	0.000000000000000000e+00	0.000000000000000000e+00	0.000000000000000000e+00	0.000000000000000000e+00	0.000000000000000000e+00
1.885839849710464478e-01	-2.621777355670928955e-01	4.139648750424385071e-02	1.467275381088256836e+00	-1.404414057731628418e+00	-1.609863340854644775e-01	1.609863340854644775e-01	4.601942375302314758e-03	4.770680367946624756e-01	0.000000000000000000e+00	0.000000000000000000e+00	0.000000000000000000e+00	4.448544383049011230e-01	0.000000000000000000e+00	0.000000000000000000e+00	0.000000000000000000e+00	3.574175238609313965e-01	0.000000000000000000e+00	0.000000000000000000e+00	2.822524607181549072e-01	2.024854570627212524e-01	0.000000000000000000e+00	0.000000000000000000e+00	2.116893529891967773e-01	1.457281708717346191e-01	4.295146167278289795e-01	7.669903803616762161e-03	0.000000000000000000e+00	3.906250000000000000e-03	3.906250000000000000e-03	3.906250000000000000e-03	0.000000000000000000e+00	0.000000000000000000e+00	0.000000000000000000e+00	0.000000000000000000e+00	0.000000000000000000e+00	0.000000000000000000e+00	0.000000000000000000e+00	0.000000000000000000e+00	0.000000000000000000e+00	0.000000000000000000e+00	0.000000000000000000e+00	0.000000000000000000e+00	0.000000000000000000e+00	0.000000000000000000e+00	0.000000000000000000e+00	0.000000000000000000e+00	0.000000000000000000e+00	0.000000000000000000e+00	0.000000000000000000e+00
1.885839849710464478e-01	-2.621777355670928955e-01	4.139648750424385071e-02	1.467275381088256836e+00	-1.404414057731628418e+00	-1.609863340854644775e-01	1.609863340854644775e-01	4.601942375302314758e-03	4.770680367946624756e-01	0.000000000000000000e+00	0.000000000000000000e+00	0.000000000000000000e+00	4.448544383049011230e-01	0.000000000000000000e+00	0.000000000000000000e+00	0.000000000000000000e+00	3.574175238609313965e-01	0.000000000000000000e+00	0.000000000000000000e+00	2.822524607181549072e-01	2.024854570627212524e-01	0.000000000000000000e+00	0.000000000000000000e+00	2.116893529891967773e-01	1.457281708717346191e-01	4.295146167278289795e-01	7.669903803616762161e-03	0.000000000000000000e+00	0.000000000000000000e+00	0.000000000000000000e+00	0.000000000000000000e+00	0.000000000000000000e+00	0.000000000000000000e+00	0.000000000000000000e+00	0.000000000000000000e+00	0.000000000000000000e+00	0.000000000000000000e+00	0.000000000000000000e+00	0.000000000000000000e+00	0.000000000000000000e+00	0.000000000000000000e+00	0.000000000000000000e+00	0.000000000000000000e+00	0.000000000000000000e+00	0.000000000000000000e+00	0.000000000000000000e+00	0.000000000000000000e+00	0.000000000000000000e+00	0.000000000000000000e+00	0.000000000000000000e+00
1.885839849710464478e-01	-2.621777355670928955e-01	4.292969033122062683e-02	1.467275381088256836e+00	-1.404414057731628418e+00	-1.609863340854644775e-01	1.609863340854644775e-01	4.601942375302314758e-03	4.770680367946624756e-01	0.000000000000000000e+00	0.000000000000000000e+00	0.000000000000000000e+00	4.448544383049011230e-01	0.000000000000000000e+00	0.000000000000000000e+00	0.000000000000000000e+00	3.574175238609313965e-01	0.000000000000000000e+00	0.000000000000000000e+00	2.822524607181549072e-01	2.024854570627212524e-01	0.000000000000000000e+00	0.000000000000000000e+00	2.116893529891967773e-01	1.457281708717346191e-01	4.295146167278289795e-01	7.669903803616762161e-03	-0.000000000000000000e+00	0.000000000000000000e+00	0.000000000000000000e+00	0.000000000000000000e+00	0.000000000000000000e+00	0.000000000000000000e+00	0.000000000000000000e+00	0.000000000000000000e+00	0.000000000000000000e+00	0.000000000000000000e+00	0.000000000000000000e+00	0.000000000000000000e+00	0.000000000000000000e+00	0.000000000000000000e+00	0.000000000000000000e+00	0.000000000000000000e+00	0.000000000000000000e+00	0.000000000000000000e+00	0.000000000000000000e+00	0.000000000000000000e+00	0.000000000000000000e+00	0.000000000000000000e+00	0.000000000000000000e+00
1.885839849710464478e-01	-2.621777355670928955e-01	4.292969033122062683e-02	1.467275381088256836e+00	-1.404414057731628418e+00	-1.609863340854644775e-01	1.609863340854644775e-01	4.601942375302314758e-03	4.770680367946624756e-01	0.000000000000000000e+00	0.000000000000000000e+00	0.000000000000000000e+00	4.448544383049011230e-01	0.000000000000000000e+00	0.000000000000000000e+00	0.000000000000000000e+00	3.574175238609313965e-01	0.000000000000000000e+00	0.000000000000000000e+00	2.822524607181549072e-01	2.024854570627212524e-01	0.000000000000000000e+00	0.000000000000000000e+00	2.116893529891967773e-01	1.457281708717346191e-01	4.295146167278289795e-01	7.669903803616762161e-03	0.000000000000000000e+00	-0.000000000000000000e+00	3.906250000000000000e-03	0.000000000000000000e+00	0.000000000000000000e+00	0.000000000000000000e+00	0.000000000000000000e+00	0.000000000000000000e+00	0.000000000000000000e+00	0.000000000000000000e+00	0.000000000000000000e+00	0.000000000000000000e+00	0.000000000000000000e+00	0.000000000000000000e+00	0.000000000000000000e+00	0.000000000000000000e+00	0.000000000000000000e+00	0.000000000000000000e+00	0.000000000000000000e+00	0.000000000000000000e+00	0.000000000000000000e+00	0.000000000000000000e+00	0.000000000000000000e+00
1.885839849710464478e-01	-2.621777355670928955e-01	4.292969033122062683e-02	1.467275381088256836e+00	-1.404414057731628418e+00	-1.609863340854644775e-01	1.609863340854644775e-01	4.601942375302314758e-03	4.770680367946624756e-01	0.000000000000000000e+00	0.000000000000000000e+00	0.000000000000000000e+00	4.448544383049011230e-01	0.000000000000000000e+00	0.000000000000000000e+00	0.000000000000000000e+00	3.574175238609313965e-01	0.000000000000000000e+00	0.000000000000000000e+00	2.822524607181549072e-01	2.024854570627212524e-01	0.000000000000000000e+00	0.000000000000000000e+00	2.116893529891967773e-01	1.457281708717346191e-01	4.295146167278289795e-01	7.669903803616762161e-03	0.000000000000000000e+00	3.906250000000000000e-03	0.000000000000000000e+00	3.906250000000000000e-03	0.000000000000000000e+00	0.000000000000000000e+00	0.000000000000000000e+00	0.000000000000000000e+00	0.000000000000000000e+00	0.000000000000000000e+00	0.000000000000000000e+00	0.000000000000000000e+00	0.000000000000000000e+00	0.000000000000000000e+00	0.000000000000000000e+00	0.000000000000000000e+00	0.000000000000000000e+00	0.000000000000000000e+00	0.000000000000000000e+00	0.000000000000000000e+00	0.000000000000000000e+00	0.000000000000000000e+00	0.000000000000000000e+00
1.885839849710464478e-01	-2.621777355670928955e-01	4.292969033122062683e-02	1.467275381088256836e+00	-1.404414057731628418e+00	-1.609863340854644775e-01	1.609863340854644775e-01	4.601942375302314758e-03	4.770680367946624756e-01	0.000000000000000000e+00	0.000000000000000000e+00	0.000000000000000000e+00	4.448544383049011230e-01	0.000000000000000000e+00	0.000000000000000000e+00	0.000000000000000000e+00	3.574175238609313965e-01	0.000000000000000000e+00	0.000000000000000000e+00	2.822524607181549072e-01	2.024854570627212524e-01	0.000000000000000000e+00	0.000000000000000000e+00	2.116893529891967773e-01	1.457281708717346191e-01	4.295146167278289795e-01	7.669903803616762161e-03	0.000000000000000000e+00	0.000000000000000000e+00	3.906250000000000000e-03	-0.000000000000000000e+00	0.000000000000000000e+00	0.000000000000000000e+00	0.000000000000000000e+00	0.000000000000000000e+00	0.000000000000000000e+00	0.000000000000000000e+00	0.000000000000000000e+00	0.000000000000000000e+00	0.000000000000000000e+00	0.000000000000000000e+00	0.000000000000000000e+00	0.000000000000000000e+00	0.000000000000000000e+00	0.000000000000000000e+00	0.000000000000000000e+00	0.000000000000000000e+00	0.000000000000000000e+00	0.000000000000000000e+00	0.000000000000000000e+00
1.885839849710464478e-01	-2.621777355670928955e-01	4.292969033122062683e-02	1.467275381088256836e+00	-1.404414057731628418e+00	-1.609863340854644775e-01	1.609863340854644775e-01	4.601942375302314758e-03	4.770680367946624756e-01	0.000000000000000000e+00	0.000000000000000000e+00	0.000000000000000000e+00	4.448544383049011230e-01	0.000000000000000000e+00	0.000000000000000000e+00	0.000000000000000000e+00	3.574175238609313965e-01	0.000000000000000000e+00	0.000000000000000000e+00	2.822524607181549072e-01	2.024854570627212524e-01	0.000000000000000000e+00	0.000000000000000000e+00	2.116893529891967773e-01	1.457281708717346191e-01	4.295146167278289795e-01	7.669903803616762161e-03	0.000000000000000000e+00	0.000000000000000000e+00	-0.000000000000000000e+00	0.000000000000000000e+00	0.000000000000000000e+00	0.000000000000000000e+00	0.000000000000000000e+00	0.000000000000000000e+00	0.000000000000000000e+00	0.000000000000000000e+00	0.000000000000000000e+00	0.000000000000000000e+00	0.000000000000000000e+00	0.000000000000000000e+00	0.000000000000000000e+00	0.000000000000000000e+00	0.000000000000000000e+00	0.000000000000000000e+00	0.000000000000000000e+00	0.000000000000000000e+00	0.000000000000000000e+00	0.000000000000000000e+00	0.000000000000000000e+00
1.885839849710464478e-01	-2.621777355670928955e-01	4.292969033122062683e-02	1.467275381088256836e+00	-1.404414057731628418e+00	-1.609863340854644775e-01	1.609863340854644775e-01	4.601942375302314758e-03	4.770680367946624756e-01	0.000000000000000000e+00	0.000000000000000000e+00	0.000000000000000000e+00	4.448544383049011230e-01	0.000000000000000000e+00	0.000000000000000000e+00	0.000000000000000000e+00	3.574175238609313965e-01	0.000000000000000000e+00	0.000000000000000000e+00	2.822524607181549072e-01	2.024854570627212524e-01	0.000000000000000000e+00	0.000000000000000000e+00	2.116893529891967773e-01	1.457281708717346191e-01	4.295146167278289795e-01	7.669903803616762161e-03	-0.000000000000000000e+00	0.000000000000000000e+00	0.000000000000000000e+00	0.000000000000000000e+00	0.000000000000000000e+00	0.000000000000000000e+00	0.000000000000000000e+00	0.000000000000000000e+00	0.000000000000000000e+00	0.000000000000000000e+00	0.000000000000000000e+00	0.000000000000000000e+00	0.000000000000000000e+00	0.000000000000000000e+00	0.000000000000000000e+00	0.000000000000000000e+00	0.000000000000000000e+00	0.000000000000000000e+00	0.000000000000000000e+00	0.000000000000000000e+00	0.000000000000000000e+00	0.000000000000000000e+00	0.000000000000000000e+00
1.885839849710464478e-01	-2.621777355670928955e-01	4.292969033122062683e-02	1.467275381088256836e+00	-1.404414057731628418e+00	-1.609863340854644775e-01	1.609863340854644775e-01	4.601942375302314758e-03	4.770680367946624756e-01	0.000000000000000000e+00	0.000000000000000000e+00	0.000000000000000000e+00	4.448544383049011230e-01	0.000000000000000000e+00	0.000000000000000000e+00	0.000000000000000000e+00	3.574175238609313965e-01	0.000000000000000000e+00	0.000000000000000000e+00	2.822524607181549072e-01	2.024854570627212524e-01	0.000000000000000000e+00	0.000000000000000000e+00	2.116893529891967773e-01	1.457281708717346191e-01	4.295146167278289795e-01	7.669903803616762161e-03	0.000000000000000000e+00	0.000000000000000000e+00	3.906250000000000000e-03	3.906250000000000000e-03	0.000000000000000000e+00	0.000000000000000000e+00	0.000000000000000000e+00	0.000000000000000000e+00	0.000000000000000000e+00	0.000000000000000000e+00	0.000000000000000000e+00	0.000000000000000000e+00	0.000000000000000000e+00	0.000000000000000000e+00	0.000000000000000000e+00	0.000000000000000000e+00	0.000000000000000000e+00	0.000000000000000000e+00	0.000000000000000000e+00	0.000000000000000000e+00	0.000000000000000000e+00	0.000000000000000000e+00	0.000000000000000000e+00
1.885839849710464478e-01	-2.621777355670928955e-01	4.292969033122062683e-02	1.467275381088256836e+00	-1.404414057731628418e+00	-1.609863340854644775e-01	1.609863340854644775e-01	4.601942375302314758e-03	4.770680367946624756e-01	0.000000000000000000e+00	0.000000000000000000e+00	0.000000000000000000e+00	4.448544383049011230e-01	0.000000000000000000e+00	0.000000000000000000e+00	0.000000000000000000e+00	3.574175238609313965e-01	0.000000000000000000e+00	0.000000000000000000e+00	2.822524607181549072e-01	2.024854570627212524e-01	0.000000000000000000e+00	0.000000000000000000e+00	2.116893529891967773e-01	1.457281708717346191e-01	4.295146167278289795e-01	7.669903803616762161e-03	3.906250000000000000e-03	0.000000000000000000e+00	0.000000000000000000e+00	0.000000000000000000e+00	0.000000000000000000e+00	0.000000000000000000e+00	0.000000000000000000e+00	0.000000000000000000e+00	0.000000000000000000e+00	0.000000000000000000e+00	0.000000000000000000e+00	0.000000000000000000e+00	0.000000000000000000e+00	0.000000000000000000e+00	0.000000000000000000e+00	0.000000000000000000e+00	0.000000000000000000e+00	0.000000000000000000e+00	0.000000000000000000e+00	0.000000000000000000e+00	0.000000000000000000e+00	0.000000000000000000e+00	0.000000000000000000e+00
1.885839849710464478e-01	-2.621777355670928955e-01	4.292969033122062683e-02	1.467275381088256836e+00	-1.404414057731628418e+00	-1.609863340854644775e-01	1.609863340854644775e-01	4.601942375302314758e-03	4.770680367946624756e-01	0.000000000000000000e+00	0.000000000000000000e+00	0.000000000000000000e+00	4.448544383049011230e-01	0.000000000000000000e+00	0.000000000000000000e+00	0.000000000000000000e+00	3.574175238609313965e-01	0.000000000000000000e+00	0.000000000000000000e+00	2.822524607181549072e-01	2.024854570627212524e-01	0.000000000000000000e+00	0.000000000000000000e+00	2.116893529891967773e-01	1.457281708717346191e-01	4.295146167278289795e-01	7.669903803616762161e-03	3.906250000000000000e-03	0.000000000000000000e+00	0.000000000000000000e+00	0.000000000000000000e+00	0.000000000000000000e+00	0.000000000000000000e+00	0.000000000000000000e+00	0.000000000000000000e+00	0.000000000000000000e+00	0.000000000000000000e+00	0.000000000000000000e+00	0.000000000000000000e+00	0.000000000000000000e+00	0.000000000000000000e+00	0.000000000000000000e+00	0.000000000000000000e+00	0.000000000000000000e+00	0.000000000000000000e+00	0.000000000000000000e+00	0.000000000000000000e+00	0.000000000000000000e+00	0.000000000000000000e+00	0.000000000000000000e+00
1.885839849710464478e-01	-2.621777355670928955e-01	4.292969033122062683e-02	1.467275381088256836e+00	-1.404414057731628418e+00	-1.609863340854644775e-01	1.609863340854644775e-01	4.601942375302314758e-03	4.770680367946624756e-01	0.000000000000000000e+00	0.000000000000000000e+00	0.000000000000000000e+00	4.448544383049011230e-01	0.000000000000000000e+00	0.000000000000000000e+00	0.000000000000000000e+00	3.574175238609313965e-01	0.000000000000000000e+00	0.000000000000000000e+00	2.822524607181549072e-01	2.024854570627212524e-01	0.000000000000000000e+00	0.000000000000000000e+00	2.116893529891967773e-01	1.457281708717346191e-01	4.295146167278289795e-01	7.669903803616762161e-03	0.000000000000000000e+00	0.000000000000000000e+00	0.000000000000000000e+00	3.906250000000000000e-03	0.000000000000000000e+00	0.000000000000000000e+00	0.000000000000000000e+00	0.000000000000000000e+00	0.000000000000000000e+00	0.000000000000000000e+00	0.000000000000000000e+00	0.000000000000000000e+00	0.000000000000000000e+00	0.000000000000000000e+00	0.000000000000000000e+00	0.000000000000000000e+00	0.000000000000000000e+00	0.000000000000000000e+00	0.000000000000000000e+00	0.000000000000000000e+00	0.000000000000000000e+00	0.000000000000000000e+00	0.000000000000000000e+00
1.885839849710464478e-01	-2.621777355670928955e-01	4.292969033122062683e-02	1.467275381088256836e+00	-1.404414057731628418e+00	-1.609863340854644775e-01	1.609863340854644775e-01	4.601942375302314758e-03	4.770680367946624756e-01	0.000000000000000000e+00	0.000000000000000000e+00	0.000000000000000000e+00	4.448544383049011230e-01	0.000000000000000000e+00	0.000000000000000000e+00	0.000000000000000000e+00	3.574175238609313965e-01	0.000000000000000000e+00	0.000000000000000000e+00	2.822524607181549072e-01	2.024854570627212524e-01	0.000000000000000000e+00	0.000000000000000000e+00	2.116893529891967773e-01	1.457281708717346191e-01	4.295146167278289795e-01	7.669903803616762161e-03	0.000000000000000000e+00	0.000000000000000000e+00	3.906250000000000000e-03	0.000000000000000000e+00	0.000000000000000000e+00	0.000000000000000000e+00	0.000000000000000000e+00	0.000000000000000000e+00	0.000000000000000000e+00	0.000000000000000000e+00	0.000000000000000000e+00	0.000000000000000000e+00	0.000000000000000000e+00	0.000000000000000000e+00	0.000000000000000000e+00	0.000000000000000000e+00	0.000000000000000000e+00	0.000000000000000000e+00	0.000000000000000000e+00	0.000000000000000000e+00	0.000000000000000000e+00	0.000000000000000000e+00	0.000000000000000000e+00
1.885839849710464478e-01	-2.621777355670928955e-01	4.292969033122062683e-02	1.467275381088256836e+00	-1.404414057731628418e+00	-1.609863340854644775e-01	1.609863340854644775e-01	4.601942375302314758e-03	4.770680367946624756e-01	0.000000000000000000e+00	0.000000000000000000e+00	0.000000000000000000e+00	4.448544383049011230e-01	0.000000000000000000e+00	0.000000000000000000e+00	0.000000000000000000e+00	3.574175238609313965e-01	0.000000000000000000e+00	0.000000000000000000e+00	2.822524607181549072e-01	2.024854570627212524e-01	0.000000000000000000e+00	0.000000000000000000e+00	2.116893529891967773e-01	1.457281708717346191e-01	4.295146167278289795e-01	7.669903803616762161e-03	-0.000000000000000000e+00	0.000000000000000000e+00	0.000000000000000000e+00	0.000000000000000000e+00	0.000000000000000000e+00	0.000000000000000000e+00	0.000000000000000000e+00	0.000000000000000000e+00	0.000000000000000000e+00	0.000000000000000000e+00	0.000000000000000000e+00	0.000000000000000000e+00	0.000000000000000000e+00	0.000000000000000000e+00	0.000000000000000000e+00	0.000000000000000000e+00	0.000000000000000000e+00	0.000000000000000000e+00	0.000000000000000000e+00	0.000000000000000000e+00	0.000000000000000000e+00	0.000000000000000000e+00	0.000000000000000000e+00
1.885839849710464478e-01	-2.621777355670928955e-01	4.292969033122062683e-02	1.467275381088256836e+00	-1.404414057731628418e+00	-1.609863340854644775e-01	1.609863340854644775e-01	4.601942375302314758e-03	4.770680367946624756e-01	0.000000000000000000e+00	0.000000000000000000e+00	0.000000000000000000e+00	4.448544383049011230e-01	0.000000000000000000e+00	0.000000000000000000e+00	0.000000000000000000e+00	3.574175238609313965e-01	0.000000000000000000e+00	0.000000000000000000e+00	2.822524607181549072e-01	2.024854570627212524e-01	0.000000000000000000e+00	0.000000000000000000e+00	2.116893529891967773e-01	1.457281708717346191e-01	4.295146167278289795e-01	7.669903803616762161e-03	-0.000000000000000000e+00	-0.000000000000000000e+00	0.000000000000000000e+00	0.000000000000000000e+00	0.000000000000000000e+00	0.000000000000000000e+00	0.000000000000000000e+00	0.000000000000000000e+00	0.000000000000000000e+00	0.000000000000000000e+00	0.000000000000000000e+00	0.000000000000000000e+00	0.000000000000000000e+00	0.000000000000000000e+00	0.000000000000000000e+00	0.000000000000000000e+00	0.000000000000000000e+00	0.000000000000000000e+00	0.000000000000000000e+00	0.000000000000000000e+00	0.000000000000000000e+00	0.000000000000000000e+00	0.000000000000000000e+00
1.885839849710464478e-01	-2.621777355670928955e-01	4.292969033122062683e-02	1.467275381088256836e+00	-1.404414057731628418e+00	-1.609863340854644775e-01	1.609863340854644775e-01	4.601942375302314758e-03	4.770680367946624756e-01	0.000000000000000000e+00	0.000000000000000000e+00	0.000000000000000000e+00	4.448544383049011230e-01	0.000000000000000000e+00	0.000000000000000000e+00	0.000000000000000000e+00	3.574175238609313965e-01	0.000000000000000000e+00	0.000000000000000000e+00	2.822524607181549072e-01	2.024854570627212524e-01	0.000000000000000000e+00	0.000000000000000000e+00	2.116893529891967773e-01	1.457281708717346191e-01	4.295146167278289795e-01	7.669903803616762161e-03	0.000000000000000000e+00	0.000000000000000000e+00	3.906250000000000000e-03	0.000000000000000000e+00	0.000000000000000000e+00	0.000000000000000000e+00	0.000000000000000000e+00	0.000000000000000000e+00	0.000000000000000000e+00	0.000000000000000000e+00	0.000000000000000000e+00	0.000000000000000000e+00	0.000000000000000000e+00	0.000000000000000000e+00	0.000000000000000000e+00	0.000000000000000000e+00	0.000000000000000000e+00	0.000000000000000000e+00	0.000000000000000000e+00	0.000000000000000000e+00	0.000000000000000000e+00	0.000000000000000000e+00	0.000000000000000000e+00
1.885839849710464478e-01	-2.621777355670928955e-01	4.292969033122062683e-02	1.467275381088256836e+00	-1.404414057731628418e+00	-1.609863340854644775e-01	1.609863340854644775e-01	4.601942375302314758e-03	4.770680367946624756e-01	0.000000000000000000e+00	0.000000000000000000e+00	0.000000000000000000e+00	4.448544383049011230e-01	0.000000000000000000e+00	0.000000000000000000e+00	0.000000000000000000e+00	3.574175238609313965e-01	0.000000000000000000e+00	0.000000000000000000e+00	2.822524607181549072e-01	2.024854570627212524e-01	0.000000000000000000e+00	0.000000000000000000e+00	2.116893529891967773e-01	1.457281708717346191e-01	4.295146167278289795e-01	7.669903803616762161e-03	0.000000000000000000e+00	0.000000000000000000e+00	0.000000000000000000e+00	-0.000000000000000000e+00	0.000000000000000000e+00	0.000000000000000000e+00	0.000000000000000000e+00	0.000000000000000000e+00	0.000000000000000000e+00	0.000000000000000000e+00	0.000000000000000000e+00	0.000000000000000000e+00	0.000000000000000000e+00	0.000000000000000000e+00	0.000000000000000000e+00	0.000000000000000000e+00	0.000000000000000000e+00	0.000000000000000000e+00	0.000000000000000000e+00	0.000000000000000000e+00	0.000000000000000000e+00	0.000000000000000000e+00	0.000000000000000000e+00
1.885839849710464478e-01	-2.621777355670928955e-01	4.292969033122062683e-02	1.467275381088256836e+00	-1.404414057731628418e+00	-1.609863340854644775e-01	1.609863340854644775e-01	4.601942375302314758e-03	4.770680367946624756e-01	0.000000000000000000e+00	0.000000000000000000e+00	0.000000000000000000e+00	4.448544383049011230e-01	0.000000000000000000e+00	0.000000000000000000e+00	0.000000000000000000e+00	3.574175238609313965e-01	0.000000000000000000e+00	0.000000000000000000e+00	2.822524607181549072e-01	2.024854570627212524e-01	0.000000000000000000e+00	0.000000000000000000e+00	2.116893529891967773e-01	1.457281708717346191e-01	4.295146167278289795e-01	7.669903803616762161e-03	-0.000000000000000000e+00	3.906250000000000000e-03	0.000000000000000000e+00	3.906250000000000000e-03	0.000000000000000000e+00	0.000000000000000000e+00	0.000000000000000000e+00	0.000000000000000000e+00	0.000000000000000000e+00	0.000000000000000000e+00	0.000000000000000000e+00	0.000000000000000000e+00	0.000000000000000000e+00	0.000000000000000000e+00	0.000000000000000000e+00	0.000000000000000000e+00	0.000000000000000000e+00	0.000000000000000000e+00	0.000000000000000000e+00	0.000000000000000000e+00	0.000000000000000000e+00	0.000000000000000000e+00	0.000000000000000000e+00
1.885839849710464478e-01	-2.621777355670928955e-01	4.292969033122062683e-02	1.467275381088256836e+00	-1.404414057731628418e+00	-1.609863340854644775e-01	1.609863340854644775e-01	4.601942375302314758e-03	4.770680367946624756e-01	0.000000000000000000e+00	0.000000000000000000e+00	0.000000000000000000e+00	4.448544383049011230e-01	0.000000000000000000e+00	0.000000000000000000e+00	0.000000000000000000e+00	3.574175238609313965e-01	0.000000000000000000e+00	0.000000000000000000e+00	2.822524607181549072e-01	2.024854570627212524e-01	0.000000000000000000e+00	0.000000000000000000e+00	2.116893529891967773e-01	1.457281708717346191e-01	4.295146167278289795e-01	7.669903803616762161e-03	0.000000000000000000e+00	0.000000000000000000e+00	-0.000000000000000000e+00	-0.000000000000000000e+00	0.000000000000000000e+00	0.000000000000000000e+00	0.000000000000000000e+00	0.000000000000000000e+00	0.000000000000000000e+00	0.000000000000000000e+00	0.000000000000000000e+00	0.000000000000000000e+00	0.000000000000000000e+00	0.000000000000000000e+00	0.000000000000000000e+00	0.000000000000000000e+00	0.000000000000000000e+00	0.000000000000000000e+00	0.000000000000000000e+00	0.000000000000000000e+00	0.000000000000000000e+00	0.000000000000000000e+00	0.000000000000000000e+00
1.885839849710464478e-01	-2.621777355670928955e-01	4.292969033122062683e-02	1.467275381088256836e+00	-1.404414057731628418e+00	-1.609863340854644775e-01	1.609863340854644775e-01	4.601942375302314758e-03	4.770680367946624756e-01	0.000000000000000000e+00	0.000000000000000000e+00	0.000000000000000000e+00	4.448544383049011230e-01	0.000000000000000000e+00	0.000000000000000000e+00	0.000000000000000000e+00	3.574175238609313965e-01	0.000000000000000000e+00	0.000000000000000000e+00	2.822524607181549072e-01	2.024854570627212524e-01	0.000000000000000000e+00	0.000000000000000000e+00	2.116893529891967773e-01	1.457281708717346191e-01	4.295146167278289795e-01	7.669903803616762161e-03	3.906250000000000000e-03	0.000000000000000000e+00	3.906250000000000000e-03	-0.000000000000000000e+00	0.000000000000000000e+00	0.000000000000000000e+00	0.000000000000000000e+00	0.000000000000000000e+00	0.000000000000000000e+00	0.000000000000000000e+00	0.000000000000000000e+00	0.000000000000000000e+00	0.000000000000000000e+00	0.000000000000000000e+00	0.000000000000000000e+00	0.000000000000000000e+00	0.000000000000000000e+00	0.000000000000000000e+00	0.000000000000000000e+00	0.000000000000000000e+00	0.000000000000000000e+00	0.000000000000000000e+00	0.000000000000000000e+00
1.885839849710464478e-01	-2.621777355670928955e-01	4.292969033122062683e-02	1.467275381088256836e+00	-1.404414057731628418e+00	-1.609863340854644775e-01	1.609863340854644775e-01	4.601942375302314758e-03	4.770680367946624756e-01	0.000000000000000000e+00	0.000000000000000000e+00	0.000000000000000000e+00	4.448544383049011230e-01	0.000000000000000000e+00	0.000000000000000000e+00	0.000000000000000000e+00	3.574175238609313965e-01	0.000000000000000000e+00	0.000000000000000000e+00	2.822524607181549072e-01	2.024854570627212524e-01	0.000000000000000000e+00	0.000000000000000000e+00	2.116893529891967773e-01	1.457281708717346191e-01	4.295146167278289795e-01	7.669903803616762161e-03	0.000000000000000000e+00	3.906250000000000000e-03	0.000000000000000000e+00	0.000000000000000000e+00	0.000000000000000000e+00	0.000000000000000000e+00	0.000000000000000000e+00	0.000000000000000000e+00	0.000000000000000000e+00	0.000000000000000000e+00	0.000000000000000000e+00	0.000000000000000000e+00	0.000000000000000000e+00	0.000000000000000000e+00	0.000000000000000000e+00	0.000000000000000000e+00	0.000000000000000000e+00	0.000000000000000000e+00	0.000000000000000000e+00	0.000000000000000000e+00	0.000000000000000000e+00	0.000000000000000000e+00	0.000000000000000000e+00
1.885839849710464478e-01	-2.621777355670928955e-01	4.292969033122062683e-02	1.467275381088256836e+00	-1.404414057731628418e+00	-1.609863340854644775e-01	1.609863340854644775e-01	4.601942375302314758e-03	4.770680367946624756e-01	0.000000000000000000e+00	0.000000000000000000e+00	0.000000000000000000e+00	4.448544383049011230e-01	0.000000000000000000e+00	0.000000000000000000e+00	0.000000000000000000e+00	3.574175238609313965e-01	0.000000000000000000e+00	0.000000000000000000e+00	2.822524607181549072e-01	2.024854570627212524e-01	0.000000000000000000e+00	0.000000000000000000e+00	2.116893529891967773e-01	1.457281708717346191e-01	4.295146167278289795e-01	7.669903803616762161e-03	3.906250000000000000e-03	0.000000000000000000e+00	0.000000000000000000e+00	3.906250000000000000e-03	0.000000000000000000e+00	0.000000000000000000e+00	0.000000000000000000e+00	0.000000000000000000e+00	0.000000000000000000e+00	0.000000000000000000e+00	0.000000000000000000e+00	0.000000000000000000e+00	0.000000000000000000e+00	0.000000000000000000e+00	0.000000000000000000e+00	0.000000000000000000e+00	0.000000000000000000e+00	0.000000000000000000e+00	0.000000000000000000e+00	0.000000000000000000e+00	0.000000000000000000e+00	0.000000000000000000e+00	0.000000000000000000e+00
1.885839849710464478e-01	-2.621777355670928955e-01	4.292969033122062683e-02	1.467275381088256836e+00	-1.404414057731628418e+00	-1.609863340854644775e-01	1.609863340854644775e-01	4.601942375302314758e-03	4.770680367946624756e-01	0.000000000000000000e+00	0.000000000000000000e+00	0.000000000000000000e+00	4.448544383049011230e-01	0.000000000000000000e+00	0.000000000000000000e+00	0.000000000000000000e+00	3.574175238609313965e-01	0.000000000000000000e+00	0.000000000000000000e+00	2.822524607181549072e-01	2.024854570627212524e-01	0.000000000000000000e+00	0.000000000000000000e+00	2.116893529891967773e-01	1.457281708717346191e-01	4.295146167278289795e-01	7.669903803616762161e-03	0.000000000000000000e+00	0.000000000000000000e+00	0.000000000000000000e+00	0.000000000000000000e+00	0.000000000000000000e+00	0.000000000000000000e+00	0.000000000000000000e+00	0.000000000000000000e+00	0.000000000000000000e+00	0.000000000000000000e+00	0.000000000000000000e+00	0.000000000000000000e+00	0.000000000000000000e+00	0.000000000000000000e+00	0.000000000000000000e+00	0.000000000000000000e+00	0.000000000000000000e+00	0.000000000000000000e+00	0.000000000000000000e+00	0.000000000000000000e+00	0.000000000000000000e+00	0.000000000000000000e+00	0.000000000000000000e+00
1.885839849710464478e-01	-2.621777355670928955e-01	4.292969033122062683e-02	1.467275381088256836e+00	-1.404414057731628418e+00	-1.609863340854644775e-01	1.609863340854644775e-01	4.601942375302314758e-03	4.770680367946624756e-01	0.000000000000000000e+00	0.000000000000000000e+00	0.000000000000000000e+00	4.448544383049011230e-01	0.000000000000000000e+00	0.000000000000000000e+00	0.000000000000000000e+00	3.574175238609313965e-01	0.000000000000000000e+00	0.000000000000000000e+00	2.822524607181549072e-01	2.024854570627212524e-01	0.000000000000000000e+00	0.000000000000000000e+00	2.116893529891967773e-01	1.457281708717346191e-01	4.295146167278289795e-01	7.669903803616762161e-03	0.000000000000000000e+00	-0.000000000000000000e+00	0.000000000000000000e+00	0.000000000000000000e+00	0.000000000000000000e+00	0.000000000000000000e+00	0.000000000000000000e+00	0.000000000000000000e+00	0.000000000000000000e+00	0.000000000000000000e+00	0.000000000000000000e+00	0.000000000000000000e+00	0.000000000000000000e+00	0.000000000000000000e+00	0.000000000000000000e+00	0.000000000000000000e+00	0.000000000000000000e+00	0.000000000000000000e+00	0.000000000000000000e+00	0.000000000000000000e+00	0.000000000000000000e+00	0.000000000000000000e+00	0.000000000000000000e+00
1.885839849710464478e-01	-2.621777355670928955e-01	4.292969033122062683e-02	1.467275381088256836e+00	-1.404414057731628418e+00	-1.609863340854644775e-01	1.609863340854644775e-01	4.601942375302314758e-03	4.770680367946624756e-01	0.000000000000000000e+00	0.000000000000000000e+00	0.000000000000000000e+00	4.448544383049011230e-01	0.000000000000000000e+00	0.000000000000000000e+00	0.000000000000000000e+00	3.574175238609313965e-01	0.000000000000000000e+00	0.000000000000000000e+00	2.822524607181549072e-01	2.024854570627212524e-01	0.000000000000000000e+00	0.000000000000000000e+00	2.116893529891967773e-01	1.457281708717346191e-01	4.295146167278289795e-01	7.669903803616762161e-03	0.000000000000000000e+00	3.906250000000000000e-03	0.000000000000000000e+00	0.000000000000000000e+00	0.000000000000000000e+00	0.000000000000000000e+00	0.000000000000000000e+00	0.000000000000000000e+00	0.000000000000000000e+00	0.000000000000000000e+00	0.000000000000000000e+00	0.000000000000000000e+00	0.000000000000000000e+00	0.000000000000000000e+00	0.000000000000000000e+00	0.000000000000000000e+00	0.000000000000000000e+00	0.000000000000000000e+00	0.000000000000000000e+00	0.000000000000000000e+00	0.000000000000000000e+00	0.000000000000000000e+00	0.000000000000000000e+00
1.885839849710464478e-01	-2.621777355670928955e-01	4.292969033122062683e-02	1.467275381088256836e+00	-1.404414057731628418e+00	-1.609863340854644775e-01	1.609863340854644775e-01	4.601942375302314758e-03	4.770680367946624756e-01	0.000000000000000000e+00	0.000000000000000000e+00	0.000000000000000000e+00	4.448544383049011230e-01	0.000000000000000000e+00	0.000000000000000000e+00	0.000000000000000000e+00	3.574175238609313965e-01	0.000000000000000000e+00	0.000000000000000000e+00	2.822524607181549072e-01	2.024854570627212524e-01	0.000000000000000000e+00	0.000000000000000000e+00	2.116893529891967773e-01	1.457281708717346191e-01	4.295146167278289795e-01	7.669903803616762161e-03	0.000000000000000000e+00	3.906250000000000000e-03	3.906250000000000000e-03	0.000000000000000000e+00	0.000000000000000000e+00	0.000000000000000000e+00	0.000000000000000000e+00	0.000000000000000000e+00	0.000000000000000000e+00	0.000000000000000000e+00	0.000000000000000000e+00	0.000000000000000000e+00	0.000000000000000000e+00	0.000000000000000000e+00	0.000000000000000000e+00	0.000000000000000000e+00	0.000000000000000000e+00	0.000000000000000000e+00	0.000000000000000000e+00	0.000000000000000000e+00	0.000000000000000000e+00	0.000000000000000000e+00	0.000000000000000000e+00
1.885839849710464478e-01	-2.621777355670928955e-01	4.292969033122062683e-02	1.467275381088256836e+00	-1.404414057731628418e+00	-1.609863340854644775e-01	1.609863340854644775e-01	4.601942375302314758e-03	4.770680367946624756e-01	0.000000000000000000e+00	0.000000000000000000e+00	0.000000000000000000e+00	4.448544383049011230e-01	0.000000000000000000e+00	0.000000000000000000e+00	0.000000000000000000e+00	3.574175238609313965e-01	0.000000000000000000e+00	0.000000000000000000e+00	2.822524607181549072e-01	2.024854570627212524e-01	0.000000000000000000e+00	0.000000000000000000e+00	2.116893529891967773e-01	1.457281708717346191e-01	4.295146167278289795e-01	7.669903803616762161e-03	0.000000000000000000e+00	0.000000000000000000e+00	3.906250000000000000e-03	-0.000000000000000000e+00	0.000000000000000000e+00	0.000000000000000000e+00	0.000000000000000000e+00	0.000000000000000000e+00	0.000000000000000000e+00	0.000000000000000000e+00	0.000000000000000000e+00	0.000000000000000000e+00	0.000000000000000000e+00	0.000000000000000000e+00	0.000000000000000000e+00	0.000000000000000000e+00	0.000000000000000000e+00	0.000000000000000000e+00	0.000000000000000000e+00	0.000000000000000000e+00	0.000000000000000000e+00	0.000000000000000000e+00	0.000000000000000000e+00
1.885839849710464478e-01	-2.621777355670928955e-01	4.292969033122062683e-02	1.467275381088256836e+00	-1.404414057731628418e+00	-1.609863340854644775e-01	1.609863340854644775e-01	4.601942375302314758e-03	4.770680367946624756e-01	0.000000000000000000e+00	0.000000000000000000e+00	0.000000000000000000e+00	4.448544383049011230e-01	0.000000000000000000e+00	0.000000000000000000e+00	0.000000000000000000e+00	3.574175238609313965e-01	0.000000000000000000e+00	0.000000000000000000e+00	2.822524607181549072e-01	2.024854570627212524e-01	0.000000000000000000e+00	0.000000000000000000e+00	2.116893529891967773e-01	1.457281708717346191e-01	4.295146167278289795e-01	7.669903803616762161e-03	0.000000000000000000e+00	3.906250000000000000e-03	0.000000000000000000e+00	3.906250000000000000e-03	0.000000000000000000e+00	0.000000000000000000e+00	0.000000000000000000e+00	0.000000000000000000e+00	0.000000000000000000e+00	0.000000000000000000e+00	0.000000000000000000e+00	0.000000000000000000e+00	0.000000000000000000e+00	0.000000000000000000e+00	0.000000000000000000e+00	0.000000000000000000e+00	0.000000000000000000e+00	0.000000000000000000e+00	0.000000000000000000e+00	0.000000000000000000e+00	0.000000000000000000e+00	0.000000000000000000e+00	0.000000000000000000e+00
1.885839849710464478e-01	-2.621777355670928955e-01	4.292969033122062683e-02	1.467275381088256836e+00	-1.404414057731628418e+00	-1.609863340854644775e-01	1.609863340854644775e-01	4.601942375302314758e-03	4.770680367946624756e-01	0.000000000000000000e+00	0.000000000000000000e+00	0.000000000000000000e+00	4.448544383049011230e-01	0.000000000000000000e+00	0.000000000000000000e+00	0.000000000000000000e+00	3.574175238609313965e-01	0.000000000000000000e+00	0.000000000000000000e+00	2.822524607181549072e-01	2.024854570627212524e-01	0.000000000000000000e+00	0.000000000000000000e+00	2.116893529891967773e-01	1.457281708717346191e-01	4.295146167278289795e-01	7.669903803616762161e-03	0.000000000000000000e+00	3.906250000000000000e-03	3.906250000000000000e-03	0.000000000000000000e+00	0.000000000000000000e+00	0.000000000000000000e+00	0.000000000000000000e+00	0.000000000000000000e+00	0.000000000000000000e+00	0.000000000000000000e+00	0.000000000000000000e+00	0.000000000000000000e+00	0.000000000000000000e+00	0.000000000000000000e+00	0.000000000000000000e+00	0.000000000000000000e+00	0.000000000000000000e+00	0.000000000000000000e+00	0.000000000000000000e+00	0.000000000000000000e+00	0.000000000000000000e+00	0.000000000000000000e+00	0.000000000000000000e+00
1.885839849710464478e-01	-2.621777355670928955e-01	4.292969033122062683e-02	1.467275381088256836e+00	-1.404414057731628418e+00	-1.609863340854644775e-01	1.609863340854644775e-01	4.601942375302314758e-03	4.770680367946624756e-01	0.000000000000000000e+00	0.000000000000000000e+00	0.000000000000000000e+00	4.448544383049011230e-01	0.000000000000000000e+00	0.000000000000000000e+00	0.000000000000000000e+00	3.574175238609313965e-01	0.000000000000000000e+00	0.000000000000000000e+00	2.822524607181549072e-01	2.024854570627212524e-01	0.000000000000000000e+00	0.000000000000000000e+00	2.116893529891967773e-01	1.457281708717346191e-01	4.295146167278289795e-01	7.669903803616762161e-03	-0.000000000000000000e+00	3.906250000000000000e-03	0.000000000000000000e+00	-0.000000000000000000e+00	0.000000000000000000e+00	0.000000000000000000e+00	0.000000000000000000e+00	0.000000000000000000e+00	0.000000000000000000e+00	0.000000000000000000e+00	0.000000000000000000e+00	0.000000000000000000e+00	0.000000000000000000e+00	0.000000000000000000e+00	0.000000000000000000e+00	0.000000000000000000e+00	0.000000000000000000e+00	0.000000000000000000e+00	0.000000000000000000e+00	0.000000000000000000e+00	0.000000000000000000e+00	0.000000000000000000e+00	0.000000000000000000e+00
1.885839849710464478e-01	-2.621777355670928955e-01	4.292969033122062683e-02	1.467275381088256836e+00	-1.404414057731628418e+00	-1.609863340854644775e-01	1.609863340854644775e-01	4.601942375302314758e-03	4.770680367946624756e-01	0.000000000000000000e+00	0.000000000000000000e+00	0.000000000000000000e+00	4.448544383049011230e-01	0.000000000000000000e+00	0.000000000000000000e+00	0.000000000000000000e+00	3.574175238609313965e-01	0.000000000000000000e+00	0.000000000000000000e+00	2.822524607181549072e-01	2.024854570627212524e-01	0.000000000000000000e+00	0.000000000000000000e+00	2.116893529891967773e-01	1.457281708717346191e-01	4.295146167278289795e-01	7.669903803616762161e-03	0.000000000000000000e+00	-0.000000000000000000e+00	3.906250000000000000e-03	0.000000000000000000e+00	0.000000000000000000e+00	0.000000000000000000e+00	0.000000000000000000e+00	0.000000000000000000e+00	0.000000000000000000e+00	0.000000000000000000e+00	0.000000000000000000e+00	0.000000000000000000e+00	0.000000000000000000e+00	0.000000000000000000e+00	0.000000000000000000e+00	0.000000000000000000e+00	0.000000000000000000e+00	0.000000000000000000e+00	0.000000000000000000e+00	0.000000000000000000e+00	0.000000000000000000e+00	0.000000000000000000e+00	0.000000000000000000e+00
1.885839849710464478e-01	-2.621777355670928955e-01	4.292969033122062683e-02	1.467275381088256836e+00	-1.404414057731628418e+00	-1.609863340854644775e-01	1.609863340854644775e-01	4.601942375302314758e-03	4.770680367946624756e-01	0.000000000000000000e+00	0.000000000000000000e+00	0.000000000000000000e+00	4.448544383049011230e-01	0.000000000000000000e+00	0.000000000000000000e+00	0.000000000000000000e+00	3.574175238609313965e-01	0.000000000000000000e+00	0.000000000000000000e+00	2.822524607181549072e-01	2.024854570627212524e-01	0.000000000000000000e+00	0.000000000000000000e+00	2.116893529891967773e-01	1.457281708717346191e-01	4.295146167278289795e-01	7.669903803616762161e-03	3.906250000000000000e-03	0.000000000000000000e+00	0.000000000000000000e+00	0.000000000000000000e+00	0.000000000000000000e+00	0.000000000000000000e+00	0.000000000000000000e+00	0.000000000000000000e+00	0.000000000000000000e+00	0.000000000000000000e+00	0.000000000000000000e+00	0.000000000000000000e+00	0.000000000000000000e+00	0.000000000000000000e+00	0.000000000000000000e+00	0.000000000000000000e+00	0.000000000000000000e+00	0.000000000000000000e+00	0.000000000000000000e+00	0.000000000000000000e+00	0.000000000000000000e+00	0.000000000000000000e+00	0.000000000000000000e+00
1.885839849710464478e-01	-2.621777355670928955e-01	4.292969033122062683e-02	1.467275381088256836e+00	-1.404414057731628418e+00	-1.609863340854644775e-01	1.609863340854644775e-01	4.601942375302314758e-03	4.770680367946624756e-01	0.000000000000000000e+00	0.000000000000000000e+00	0.000000000000000000e+00	4.448544383049011230e-01	0.000000000000000000e+00	0.000000000000000000e+00	0.000000000000000000e+00	3.574175238609313965e-01	0.000000000000000000e+00	0.000000000000000000e+00	2.822524607181549072e-01	2.024854570627212524e-01	0.000000000000000000e+00	0.000000000000000000e+00	2.116893529891967773e-01	1.457281708717346191e-01	4.295146167278289795e-01	7.669903803616762161e-03	0.000000000000000000e+00	0.000000000000000000e+00	-0.000000000000000000e+00	-0.000000000000000000e+00	0.000000000000000000e+00	0.000000000000000000e+00	0.000000000000000000e+00	0.000000000000000000e+00	0.000000000000000000e+00	0.000000000000000000e+00	0.000000000000000000e+00	0.000000000000000000e+00	0.000000000000000000e+00	0.000000000000000000e+00	0.000000000000000000e+00	0.000000000000000000e+00	0.000000000000000000e+00	0.000000000000000000e+00	0.000000000000000000e+00	0.000000000000000000e+00	0.000000000000000000e+00	0.000000000000000000e+00	0.000000000000000000e+00
1.885839849710464478e-01	-2.621777355670928955e-01	4.292969033122062683e-02	1.467275381088256836e+00	-1.404414057731628418e+00	-1.609863340854644775e-01	1.609863340854644775e-01	4.601942375302314758e-03	4.770680367946624756e-01	0.000000000000000000e+00	0.000000000000000000e+00	0.000000000000000000e+00	4.448544383049011230e-01	0.000000000000000000e+00	0.000000000000000000e+00	0.000000000000000000e+00	3.574175238609313965e-01	0.000000000000000000e+00	0.000000000000000000e+00	2.822524607181549072e-01	2.024854570627212524e-01	0.000000000000000000e+00	0.000000000000000000e+00	2.116893529891967773e-01	1.457281708717346191e-01	4.295146167278289795e-01	7.669903803616762161e-03	0.000000000000000000e+00	0.000000000000000000e+00	3.906250000000000000e-03	3.906250000000000000e-03	0.000000000000000000e+00	0.000000000000000000e+00	0.000000000000000000e+00	0.000000000000000000e+00	0.000000000000000000e+00	0.000000000000000000e+00	0.000000000000000000e+00	0.000000000000000000e+00	0.000000000000000000e+00	0.000000000000000000e+00	0.000000000000000000e+00	0.000000000000000000e+00	0.000000000000000000e+00	0.000000000000000000e+00	0.000000000000000000e+00	0.000000000000000000e+00	0.000000000000000000e+00	0.000000000000000000e+00	0.000000000000000000e+00
1.885839849710464478e-01	-2.621777355670928955e-01	4.292969033122062683e-02	1.467275381088256836e+00	-1.404414057731628418e+00	-1.609863340854644775e-01	1.609863340854644775e-01	4.601942375302314758e-03	4.770680367946624756e-01	0.000000000000000000e+00	0.000000000000000000e+00	0.000000000000000000e+00	4.448544383049011230e-01	0.000000000000000000e+00	0.000000000000000000e+00	0.000000000000000000e+00	3.574175238609313965e-01	0.000000000000000000e+00	0.000000000000000000e+00	2.822524607181549072e-01	2.024854570627212524e-01	0.000000000000000000e+00	0.000000000000000000e+00	2.116893529891967773e-01	1.457281708717346191e-01	4.295146167278289795e-01	7.669903803616762161e-03	0.000000000000000000e+00	-0.000000000000000000e+00	0.000000000000000000e+00	0.000000000000000000e+00	0.000000000000000000e+00	0.000000000000000000e+00	0.000000000000000000e+00	0.000000000000000000e+00	0.000000000000000000e+00	0.000000000000000000e+00	0.000000000000000000e+00	0.000000000000000000e+00	0.000000000000000000e+00	0.000000000000000000e+00	0.000000000000000000e+00	0.000000000000000000e+00	0.000000000000000000e+00	0.000000000000000000e+00	0.000000000000000000e+00	0.000000000000000000e+00	0.000000000000000000e+00	0.000000000000000000e+00	0.000000000000000000e+00
1.885839849710464478e-01	-2.621777355670928955e-01	4.292969033122062683e-02	1.467275381088256836e+00	-1.404414057731628418e+00	-1.609863340854644775e-01	1.609863340854644775e-01	4.601942375302314758e-03	4.770680367946624756e-01	0.000000000000000000e+00	0.000000000000000000e+00	0.000000000000000000e+00	4.448544383049011230e-01	0.000000000000000000e+00	0.000000000000000000e+00	0.000000000000000000e+00	3.574175238609313965e-01	0.000000000000000000e+00	0.000000000000000000e+00	2.822524607181549072e-01	2.024854570627212524e-01	0.000000000000000000e+00	0.000000000000000000e+00	2.116893529891967773e-01	1.457281708717346191e-01	4.295146167278289795e-01	7.669903803616762161e-03	0.000000000000000000e+00	-0.000000000000000000e+00	0.000000000000000000e+00	-0.000000000000000000e+00	0.000000000000000000e+00	0.000000000000000000e+00	0.000000000000000000e+00	0.000000000000000000e+00	0.000000000000000000e+00	0.000000000000000000e+00	0.000000000000000000e+00	0.000000000000000000e+00	0.000000000000000000e+00	0.000000000000000000e+00	0.000000000000000000e+00	0.000000000000000000e+00	0.000000000000000000e+00	0.000000000000000000e+00	0.000000000000000000e+00	0.000000000000000000e+00	0.000000000000000000e+00	0.000000000000000000e+00	0.000000000000000000e+00
1.885839849710464478e-01	-2.621777355670928955e-01	4.292969033122062683e-02	1.467275381088256836e+00	-1.404414057731628418e+00	-1.609863340854644775e-01	1.609863340854644775e-01	4.601942375302314758e-03	4.770680367946624756e-01	0.000000000000000000e+00	0.000000000000000000e+00	0.000000000000000000e+00	4.448544383049011230e-01	0.000000000000000000e+00	0.000000000000000000e+00	0.000000000000000000e+00	3.574175238609313965e-01	0.000000000000000000e+00	0.000000000000000000e+00	2.822524607181549072e-01	2.024854570627212524e-01	0.000000000000000000e+00	0.000000000000000000e+00	2.116893529891967773e-01	1.457281708717346191e-01	4.295146167278289795e-01	7.669903803616762161e-03	0.000000000000000000e+00	0.000000000000000000e+00	0.000000000000000000e+00	3.906250000000000000e-03	0.000000000000000000e+00	0.000000000000000000e+00	0.000000000000000000e+00	0.000000000000000000e+00	0.000000000000000000e+00	0.000000000000000000e+00	0.000000000000000000e+00	0.000000000000000000e+00	0.000000000000000000e+00	0.000000000000000000e+00	0.000000000000000000e+00	0.000000000000000000e+00	0.000000000000000000e+00	0.000000000000000000e+00	0.000000000000000000e+00	0.000000000000000000e+00	0.000000000000000000e+00	0.000000000000000000e+00	0.000000000000000000e+00
1.885839849710464478e-01	-2.621777355670928955e-01	4.292969033122062683e-02	1.467275381088256836e+00	-1.404414057731628418e+00	-1.609863340854644775e-01	1.609863340854644775e-01	4.601942375302314758e-03	4.770680367946624756e-01	0.000000000000000000e+00	0.000000000000000000e+00	0.000000000000000000e+00	4.448544383049011230e-01	0.000000000000000000e+00	0.000000000000000000e+00	0.000000000000000000e+00	3.574175238609313965e-01	0.000000000000000000e+00	0.000000000000000000e+00	2.822524607181549072e-01	2.024854570627212524e-01	0.000000000000000000e+00	0.000000000000000000e+00	2.116893529891967773e-01	1.457281708717346191e-01	4.295146167278289795e-01	7.669903803616762161e-03	7.812500000000000000e-03	-0.000000000000000000e+00	3.906250000000000000e-03	0.000000000000000000e+00	0.000000000000000000e+00	0.000000000000000000e+00	0.000000000000000000e+00	0.000000000000000000e+00	0.000000000000000000e+00	0.000000000000000000e+00	0.000000000000000000e+00	0.000000000000000000e+00	0.000000000000000000e+00	0.000000000000000000e+00	0.000000000000000000e+00	0.000000000000000000e+00	0.000000000000000000e+00	0.000000000000000000e+00	0.000000000000000000e+00	0.000000000000000000e+00	0.000000000000000000e+00	0.000000000000000000e+00	0.000000000000000000e+00
1.885839849710464478e-01	-2.621777355670928955e-01	4.292969033122062683e-02	1.467275381088256836e+00	-1.404414057731628418e+00	-1.609863340854644775e-01	1.609863340854644775e-01	4.601942375302314758e-03	4.770680367946624756e-01	0.000000000000000000e+00	0.000000000000000000e+00	0.000000000000000000e+00	4.448544383049011230e-01	0.000000000000000000e+00	0.000000000000000000e+00	0.000000000000000000e+00	3.574175238609313965e-01	0.000000000000000000e+00	0.000000000000000000e+00	2.822524607181549072e-01	2.024854570627212524e-01	0.000000000000000000e+00	0.000000000000000000e+00	2.116893529891967773e-01	1.457281708717346191e-01	4.295146167278289795e-01	7.669903803616762161e-03	3.906250000000000000e-03	0.000000000000000000e+00	0.000000000000000000e+00	0.000000000000000000e+00	0.000000000000000000e+00	0.000000000000000000e+00	0.000000000000000000e+00	0.000000000000000000e+00	0.000000000000000000e+00	0.000000000000000000e+00	0.000000000000000000e+00	0.000000000000000000e+00	0.000000000000000000e+00	0.000000000000000000e+00	0.000000000000000000e+00	0.000000000000000000e+00	0.000000000000000000e+00	0.000000000000000000e+00	0.000000000000000000e+00	0.000000000000000000e+00	0.000000000000000000e+00	0.000000000000000000e+00	0.000000000000000000e+00
1.885839849710464478e-01	-2.621777355670928955e-01	4.292969033122062683e-02	1.467275381088256836e+00	-1.404414057731628418e+00	-1.609863340854644775e-01	1.609863340854644775e-01	4.601942375302314758e-03	4.770680367946624756e-01	0.000000000000000000e+00	0.000000000000000000e+00	0.000000000000000000e+00	4.448544383049011230e-01	0.000000000000000000e+00	0.000000000000000000e+00	0.000000000000000000e+00	3.574175238609313965e-01	0.000000000000000000e+00	0.000000000000000000e+00	2.822524607181549072e-01	2.024854570627212524e-01	0.000000000000000000e+00	0.000000000000000000e+00	2.116893529891967773e-01	1.457281708717346191e-01	4.295146167278289795e-01	7.669903803616762161e-03	0.000000000000000000e+00	-0.000000000000000000e+00	-0.000000000000000000e+00	-0.000000000000000000e+00	0.000000000000000000e+00	0.000000000000000000e+00	0.000000000000000000e+00	0.000000000000000000e+00	0.000000000000000000e+00	0.000000000000000000e+00	0.000000000000000000e+00	0.000000000000000000e+00	0.000000000000000000e+00	0.000000000000000000e+00	0.000000000000000000e+00	0.000000000000000000e+00	0.000000000000000000e+00	0.000000000000000000e+00	0.000000000000000000e+00	0.000000000000000000e+00	0.000000000000000000e+00	0.000000000000000000e+00	0.000000000000000000e+00
1.885839849710464478e-01	-2.621777355670928955e-01	4.292969033122062683e-02	1.467275381088256836e+00	-1.404414057731628418e+00	-1.609863340854644775e-01	1.609863340854644775e-01	4.601942375302314758e-03	4.770680367946624756e-01	0.000000000000000000e+00	0.000000000000000000e+00	0.000000000000000000e+00	4.448544383049011230e-01	0.000000000000000000e+00	0.000000000000000000e+00	0.000000000000000000e+00	3.574175238609313965e-01	0.000000000000000000e+00	0.000000000000000000e+00	2.822524607181549072e-01	2.024854570627212524e-01	0.000000000000000000e+00	0.000000000000000000e+00	2.116893529891967773e-01	1.457281708717346191e-01	4.295146167278289795e-01	7.669903803616762161e-03	-0.000000000000000000e+00	3.906250000000000000e-03	-0.000000000000000000e+00	0.000000000000000000e+00	0.000000000000000000e+00	0.000000000000000000e+00	0.000000000000000000e+00	0.000000000000000000e+00	0.000000000000000000e+00	0.000000000000000000e+00	0.000000000000000000e+00	0.000000000000000000e+00	0.000000000000000000e+00	0.000000000000000000e+00	0.000000000000000000e+00	0.000000000000000000e+00	0.000000000000000000e+00	0.000000000000000000e+00	0.000000000000000000e+00	0.000000000000000000e+00	0.000000000000000000e+00	0.000000000000000000e+00	0.000000000000000000e+00
1.885839849710464478e-01	-2.621777355670928955e-01	4.292969033122062683e-02	1.467275381088256836e+00	-1.404414057731628418e+00	-1.609863340854644775e-01	1.609863340854644775e-01	4.601942375302314758e-03	4.770680367946624756e-01	0.000000000000000000e+00	0.000000000000000000e+00	0.000000000000000000e+00	4.448544383049011230e-01	0.000000000000000000e+00	0.000000000000000000e+00	0.000000000000000000e+00	3.574175238609313965e-01	0.000000000000000000e+00	0.000000000000000000e+00	2.822524607181549072e-01	2.024854570627212524e-01	0.000000000000000000e+00	0.000000000000000000e+00	2.116893529891967773e-01	1.457281708717346191e-01	4.295146167278289795e-01	7.669903803616762161e-03	-0.000000000000000000e+00	0.000000000000000000e+00	0.000000000000000000e+00	-0.000000000000000000e+00	0.000000000000000000e+00	0.000000000000000000e+00	0.000000000000000000e+00	0.000000000000000000e+00	0.000000000000000000e+00	0.000000000000000000e+00	0.000000000000000000e+00	0.000000000000000000e+00	0.000000000000000000e+00	0.000000000000000000e+00	0.000000000000000000e+00	0.000000000000000000e+00	0.000000000000000000e+00	0.000000000000000000e+00	0.000000000000000000e+00	0.000000000000000000e+00	0.000000000000000000e+00	0.000000000000000000e+00	0.000000000000000000e+00
1.885839849710464478e-01	-2.621777355670928955e-01	4.292969033122062683e-02	1.467275381088256836e+00	-1.404414057731628418e+00	-1.609863340854644775e-01	1.609863340854644775e-01	4.601942375302314758e-03	4.770680367946624756e-01	0.000000000000000000e+00	0.000000000000000000e+00	0.000000000000000000e+00	4.448544383049011230e-01	0.000000000000000000e+00	0.000000000000000000e+00	0.000000000000000000e+00	3.574175238609313965e-01	0.000000000000000000e+00	0.000000000000000000e+00	2.822524607181549072e-01	2.024854570627212524e-01	0.000000000000000000e+00	0.000000000000000000e+00	2.116893529891967773e-01	1.457281708717346191e-01	4.295146167278289795e-01	7.669903803616762161e-03	-0.000000000000000000e+00	0.000000000000000000e+00	0.000000000000000000e+00	0.000000000000000000e+00	0.000000000000000000e+00	0.000000000000000000e+00	0.000000000000000000e+00	0.000000000000000000e+00	0.000000000000000000e+00	0.000000000000000000e+00	0.000000000000000000e+00	0.000000000000000000e+00	0.000000000000000000e+00	0.000000000000000000e+00	0.000000000000000000e+00	0.000000000000000000e+00	0.000000000000000000e+00	0.000000000000000000e+00	0.000000000000000000e+00	0.000000000000000000e+00	0.000000000000000000e+00	0.000000000000000000e+00	0.000000000000000000e+00
1.885839849710464478e-01	-2.621777355670928955e-01	4.292969033122062683e-02	1.467275381088256836e+00	-1.404414057731628418e+00	-1.609863340854644775e-01	1.609863340854644775e-01	4.601942375302314758e-03	4.770680367946624756e-01	0.000000000000000000e+00	0.000000000000000000e+00	0.000000000000000000e+00	4.448544383049011230e-01	0.000000000000000000e+00	0.000000000000000000e+00	0.000000000000000000e+00	3.574175238609313965e-01	0.000000000000000000e+00	0.000000000000000000e+00	2.822524607181549072e-01	2.024854570627212524e-01	0.000000000000000000e+00	0.000000000000000000e+00	2.116893529891967773e-01	1.457281708717346191e-01	4.295146167278289795e-01	7.669903803616762161e-03	0.000000000000000000e+00	1.171875000000000000e-02	0.000000000000000000e+00	-0.000000000000000000e+00	0.000000000000000000e+00	0.000000000000000000e+00	0.000000000000000000e+00	0.000000000000000000e+00	0.000000000000000000e+00	0.000000000000000000e+00	0.000000000000000000e+00	0.000000000000000000e+00	0.000000000000000000e+00	0.000000000000000000e+00	0.000000000000000000e+00	0.000000000000000000e+00	0.000000000000000000e+00	0.000000000000000000e+00	0.000000000000000000e+00	0.000000000000000000e+00	0.000000000000000000e+00	0.000000000000000000e+00	0.000000000000000000e+00
1.885839849710464478e-01	-2.621777355670928955e-01	4.292969033122062683e-02	1.467275381088256836e+00	-1.404414057731628418e+00	-1.609863340854644775e-01	1.609863340854644775e-01	4.601942375302314758e-03	4.770680367946624756e-01	0.000000000000000000e+00	0.000000000000000000e+00	0.000000000000000000e+00	4.448544383049011230e-01	0.000000000000000000e+00	0.000000000000000000e+00	0.000000000000000000e+00	3.574175238609313965e-01	0.000000000000000000e+00	0.000000000000000000e+00	2.822524607181549072e-01	2.024854570627212524e-01	0.000000000000000000e+00	0.000000000000000000e+00	2.116893529891967773e-01	1.457281708717346191e-01	4.295146167278289795e-01	7.669903803616762161e-03	0.000000000000000000e+00	0.000000000000000000e+00	-0.000000000000000000e+00	0.000000000000000000e+00	0.000000000000000000e+00	0.000000000000000000e+00	0.000000000000000000e+00	0.000000000000000000e+00	0.000000000000000000e+00	0.000000000000000000e+00	0.000000000000000000e+00	0.000000000000000000e+00	0.000000000000000000e+00	0.000000000000000000e+00	0.000000000000000000e+00	0.000000000000000000e+00	0.000000000000000000e+00	0.000000000000000000e+00	0.000000000000000000e+00	0.000000000000000000e+00	0.000000000000000000e+00	0.000000000000000000e+00	0.000000000000000000e+00
1.885839849710464478e-01	-2.621777355670928955e-01	4.292969033122062683e-02	1.467275381088256836e+00	-1.404414057731628418e+00	-1.609863340854644775e-01	1.609863340854644775e-01	4.601942375302314758e-03	4.770680367946624756e-01	0.000000000000000000e+00	0.000000000000000000e+00	0.000000000000000000e+00	4.448544383049011230e-01	0.000000000000000000e+00	0.000000000000000000e+00	0.000000000000000000e+00	3.574175238609313965e-01	0.000000000000000000e+00	0.000000000000000000e+00	2.822524607181549072e-01	2.024854570627212524e-01	0.000000000000000000e+00	0.000000000000000000e+00	2.116893529891967773e-01	1.457281708717346191e-01	4.295146167278289795e-01	7.669903803616762161e-03	0.000000000000000000e+00	0.000000000000000000e+00	0.000000000000000000e+00	0.000000000000000000e+00	0.000000000000000000e+00	0.000000000000000000e+00	0.000000000000000000e+00	0.000000000000000000e+00	0.000000000000000000e+00	0.000000000000000000e+00	0.000000000000000000e+00	0.000000000000000000e+00	0.000000000000000000e+00	0.000000000000000000e+00	0.000000000000000000e+00	0.000000000000000000e+00	0.000000000000000000e+00	0.000000000000000000e+00	0.000000000000000000e+00	0.000000000000000000e+00	0.000000000000000000e+00	0.000000000000000000e+00	0.000000000000000000e+00
1.885839849710464478e-01	-2.621777355670928955e-01	4.292969033122062683e-02	1.467275381088256836e+00	-1.404414057731628418e+00	-1.609863340854644775e-01	1.609863340854644775e-01	4.601942375302314758e-03	4.770680367946624756e-01	0.000000000000000000e+00	0.000000000000000000e+00	0.000000000000000000e+00	4.448544383049011230e-01	0.000000000000000000e+00	0.000000000000000000e+00	0.000000000000000000e+00	3.574175238609313965e-01	0.000000000000000000e+00	0.000000000000000000e+00	2.822524607181549072e-01	2.024854570627212524e-01	0.000000000000000000e+00	0.000000000000000000e+00	2.116893529891967773e-01	1.457281708717346191e-01	4.295146167278289795e-01	7.669903803616762161e-03	0.000000000000000000e+00	-0.000000000000000000e+00	0.000000000000000000e+00	0.000000000000000000e+00	0.000000000000000000e+00	0.000000000000000000e+00	0.000000000000000000e+00	0.000000000000000000e+00	0.000000000000000000e+00	0.000000000000000000e+00	0.000000000000000000e+00	0.000000000000000000e+00	0.000000000000000000e+00	0.000000000000000000e+00	0.000000000000000000e+00	0.000000000000000000e+00	0.000000000000000000e+00	0.000000000000000000e+00	0.000000000000000000e+00	0.000000000000000000e+00	0.000000000000000000e+00	0.000000000000000000e+00	0.000000000000000000e+00
1.885839849710464478e-01	-2.621777355670928955e-01	4.292969033122062683e-02	1.467275381088256836e+00	-1.404414057731628418e+00	-1.609863340854644775e-01	1.609863340854644775e-01	4.601942375302314758e-03	4.770680367946624756e-01	0.000000000000000000e+00	0.000000000000000000e+00	0.000000000000000000e+00	4.448544383049011230e-01	0.000000000000000000e+00	0.000000000000000000e+00	0.000000000000000000e+00	3.574175238609313965e-01	0.000000000000000000e+00	0.000000000000000000e+00	2.822524607181549072e-01	2.024854570627212524e-01	0.000000000000000000e+00	0.000000000000000000e+00	2.116893529891967773e-01	1.457281708717346191e-01	4.295146167278289795e-01	7.669903803616762161e-03	0.000000000000000000e+00	0.000000000000000000e+00	0.000000000000000000e+00	-0.000000000000000000e+00	0.000000000000000000e+00	0.000000000000000000e+00	0.000000000000000000e+00	0.000000000000000000e+00	0.000000000000000000e+00	0.000000000000000000e+00	0.000000000000000000e+00	0.000000000000000000e+00	0.000000000000000000e+00	0.000000000000000000e+00	0.000000000000000000e+00	0.000000000000000000e+00	0.000000000000000000e+00	0.000000000000000000e+00	0.000000000000000000e+00	0.000000000000000000e+00	0.000000000000000000e+00	0.000000000000000000e+00	0.000000000000000000e+00
1.885839849710464478e-01	-2.621777355670928955e-01	4.292969033122062683e-02	1.467275381088256836e+00	-1.404414057731628418e+00	-1.609863340854644775e-01	1.609863340854644775e-01	4.601942375302314758e-03	4.770680367946624756e-01	0.000000000000000000e+00	0.000000000000000000e+00	0.000000000000000000e+00	4.448544383049011230e-01	0.000000000000000000e+00	0.000000000000000000e+00	0.000000000000000000e+00	3.574175238609313965e-01	0.000000000000000000e+00	0.000000000000000000e+00	2.822524607181549072e-01	2.024854570627212524e-01	0.000000000000000000e+00	0.000000000000000000e+00	2.116893529891967773e-01	1.457281708717346191e-01	4.295146167278289795e-01	7.669903803616762161e-03	0.000000000000000000e+00	0.000000000000000000e+00	7.812500000000000000e-03	0.000000000000000000e+00	0.000000000000000000e+00	0.000000000000000000e+00	0.000000000000000000e+00	0.000000000000000000e+00	0.000000000000000000e+00	0.000000000000000000e+00	0.000000000000000000e+00	0.000000000000000000e+00	0.000000000000000000e+00	0.000000000000000000e+00	0.000000000000000000e+00	0.000000000000000000e+00	0.000000000000000000e+00	0.000000000000000000e+00	0.000000000000000000e+00	0.000000000000000000e+00	0.000000000000000000e+00	0.000000000000000000e+00	0.000000000000000000e+00
1.885839849710464478e-01	-2.621777355670928955e-01	4.292969033122062683e-02	1.467275381088256836e+00	-1.404414057731628418e+00	-1.609863340854644775e-01	1.609863340854644775e-01	4.601942375302314758e-03	4.770680367946624756e-01	0.000000000000000000e+00	0.000000000000000000e+00	0.000000000000000000e+00	4.448544383049011230e-01	0.000000000000000000e+00	0.000000000000000000e+00	0.000000000000000000e+00	3.574175238609313965e-01	0.000000000000000000e+00	0.000000000000000000e+00	2.822524607181549072e-01	2.024854570627212524e-01	0.000000000000000000e+00	0.000000000000000000e+00	2.116893529891967773e-01	1.457281708717346191e-01	4.295146167278289795e-01	7.669903803616762161e-03	0.000000000000000000e+00	0.000000000000000000e+00	3.906250000000000000e-03	0.000000000000000000e+00	0.000000000000000000e+00	0.000000000000000000e+00	0.000000000000000000e+00	0.000000000000000000e+00	0.000000000000000000e+00	0.000000000000000000e+00	0.000000000000000000e+00	0.000000000000000000e+00	0.000000000000000000e+00	0.000000000000000000e+00	0.000000000000000000e+00	0.000000000000000000e+00	0.000000000000000000e+00	0.000000000000000000e+00	0.000000000000000000e+00	0.000000000000000000e+00	0.000000000000000000e+00	0.000000000000000000e+00	0.000000000000000000e+00
1.885839849710464478e-01	-2.621777355670928955e-01	4.292969033122062683e-02	1.467275381088256836e+00	-1.404414057731628418e+00	-1.609863340854644775e-01	1.609863340854644775e-01	4.601942375302314758e-03	4.770680367946624756e-01	0.000000000000000000e+00	0.000000000000000000e+00	0.000000000000000000e+00	4.448544383049011230e-01	0.000000000000000000e+00	0.000000000000000000e+00	0.000000000000000000e+00	3.574175238609313965e-01	0.000000000000000000e+00	0.000000000000000000e+00	2.822524607181549072e-01	2.024854570627212524e-01	0.000000000000000000e+00	0.000000000000000000e+00	2.116893529891967773e-01	1.457281708717346191e-01	4.295146167278289795e-01	7.669903803616762161e-03	0.000000000000000000e+00	0.000000000000000000e+00	0.000000000000000000e+00	3.906250000000000000e-03	0.000000000000000000e+00	0.000000000000000000e+00	0.000000000000000000e+00	0.000000000000000000e+00	0.000000000000000000e+00	0.000000000000000000e+00	0.000000000000000000e+00	0.000000000000000000e+00	0.000000000000000000e+00	0.000000000000000000e+00	0.000000000000000000e+00	0.000000000000000000e+00	0.000000000000000000e+00	0.000000000000000000e+00	0.000000000000000000e+00	0.000000000000000000e+00	0.000000000000000000e+00	0.000000000000000000e+00	0.000000000000000000e+00
1.885839849710464478e-01	-2.621777355670928955e-01	4.292969033122062683e-02	1.467275381088256836e+00	-1.404414057731628418e+00	-1.609863340854644775e-01	1.609863340854644775e-01	4.601942375302314758e-03	4.770680367946624756e-01	0.000000000000000000e+00	0.000000000000000000e+00	0.000000000000000000e+00	4.448544383049011230e-01	0.000000000000000000e+00	0.000000000000000000e+00	0.000000000000000000e+00	3.574175238609313965e-01	0.000000000000000000e+00	0.000000000000000000e+00	2.822524607181549072e-01	2.024854570627212524e-01	0.000000000000000000e+00	0.000000000000000000e+00	2.116893529891967773e-01	1.457281708717346191e-01	4.295146167278289795e-01	7.669903803616762161e-03	0.000000000000000000e+00	0.000000000000000000e+00	3.906250000000000000e-03	0.000000000000000000e+00	0.000000000000000000e+00	0.000000000000000000e+00	0.000000000000000000e+00	0.000000000000000000e+00	0.000000000000000000e+00	0.000000000000000000e+00	0.000000000000000000e+00	0.000000000000000000e+00	0.000000000000000000e+00	0.000000000000000000e+00	0.000000000000000000e+00	0.000000000000000000e+00	0.000000000000000000e+00	0.000000000000000000e+00	0.000000000000000000e+00	0.000000000000000000e+00	0.000000000000000000e+00	0.000000000000000000e+00	0.000000000000000000e+00
1.885839849710464478e-01	-2.621777355670928955e-01	4.292969033122062683e-02	1.467275381088256836e+00	-1.404414057731628418e+00	-1.609863340854644775e-01	1.609863340854644775e-01	4.601942375302314758e-03	4.770680367946624756e-01	0.000000000000000000e+00	0.000000000000000000e+00	0.000000000000000000e+00	4.448544383049011230e-01	0.000000000000000000e+00	0.000000000000000000e+00	0.000000000000000000e+00	3.574175238609313965e-01	0.000000000000000000e+00	0.000000000000000000e+00	2.822524607181549072e-01	2.024854570627212524e-01	0.000000000000000000e+00	0.000000000000000000e+00	2.116893529891967773e-01	1.457281708717346191e-01	4.295146167278289795e-01	7.669903803616762161e-03	0.000000000000000000e+00	-0.000000000000000000e+00	3.906250000000000000e-03	3.906250000000000000e-03	0.000000000000000000e+00	0.000000000000000000e+00	0.000000000000000000e+00	0.000000000000000000e+00	0.000000000000000000e+00	0.000000000000000000e+00	0.000000000000000000e+00	0.000000000000000000e+00	0.000000000000000000e+00	0.000000000000000000e+00	0.000000000000000000e+00	0.000000000000000000e+00	0.000000000000000000e+00	0.000000000000000000e+00	0.000000000000000000e+00	0.000000000000000000e+00	0.000000000000000000e+00	0.000000000000000000e+00	0.000000000000000000e+00
1.885839849710464478e-01	-2.621777355670928955e-01	4.292969033122062683e-02	1.467275381088256836e+00	-1.404414057731628418e+00	-1.609863340854644775e-01	1.609863340854644775e-01	4.601942375302314758e-03	4.770680367946624756e-01	0.000000000000000000e+00	0.000000000000000000e+00	0.000000000000000000e+00	4.448544383049011230e-01	0.000000000000000000e+00	0.000000000000000000e+00	0.000000000000000000e+00	3.574175238609313965e-01	0.000000000000000000e+00	0.000000000000000000e+00	2.822524607181549072e-01	2.024854570627212524e-01	0.000000000000000000e+00	0.000000000000000000e+00	2.116893529891967773e-01	1.457281708717346191e-01	4.295146167278289795e-01	7.669903803616762161e-03	0.000000000000000000e+00	-0.000000000000000000e+00	0.000000000000000000e+00	3.906250000000000000e-03	0.000000000000000000e+00	0.000000000000000000e+00	0.000000000000000000e+00	0.000000000000000000e+00	0.000000000000000000e+00	0.000000000000000000e+00	0.000000000000000000e+00	0.000000000000000000e+00	0.000000000000000000e+00	0.000000000000000000e+00	0.000000000000000000e+00	0.000000000000000000e+00	0.000000000000000000e+00	0.000000000000000000e+00	0.000000000000000000e+00	0.000000000000000000e+00	0.000000000000000000e+00	0.000000000000000000e+00	0.000000000000000000e+00
1.885839849710464478e-01	-2.621777355670928955e-01	4.292969033122062683e-02	1.467275381088256836e+00	-1.404414057731628418e+00	-1.609863340854644775e-01	1.609863340854644775e-01	4.601942375302314758e-03	4.770680367946624756e-01	0.000000000000000000e+00	0.000000000000000000e+00	0.000000000000000000e+00	4.448544383049011230e-01	0.000000000000000000e+00	0.000000000000000000e+00	0.000000000000000000e+00	3.574175238609313965e-01	0.000000000000000000e+00	0.000000000000000000e+00	2.822524607181549072e-01	2.024854570627212524e-01	0.000000000000000000e+00	0.000000000000000000e+00	2.116893529891967773e-01	1.457281708717346191e-01	4.295146167278289795e-01	7.669903803616762161e-03	0.000000000000000000e+00	0.000000000000000000e+00	0.000000000000000000e+00	3.906250000000000000e-03	0.000000000000000000e+00	0.000000000000000000e+00	0.000000000000000000e+00	0.000000000000000000e+00	0.000000000000000000e+00	0.000000000000000000e+00	0.000000000000000000e+00	0.000000000000000000e+00	0.000000000000000000e+00	0.000000000000000000e+00	0.000000000000000000e+00	0.000000000000000000e+00	0.000000000000000000e+00	0.000000000000000000e+00	0.000000000000000000e+00	0.000000000000000000e+00	0.000000000000000000e+00	0.000000000000000000e+00	0.000000000000000000e+00
1.885839849710464478e-01	-2.621777355670928955e-01	4.292969033122062683e-02	1.467275381088256836e+00	-1.404414057731628418e+00	-1.609863340854644775e-01	1.609863340854644775e-01	4.601942375302314758e-03	4.770680367946624756e-01	0.000000000000000000e+00	0.000000000000000000e+00	0.000000000000000000e+00	4.448544383049011230e-01	0.000000000000000000e+00	0.000000000000000000e+00	0.000000000000000000e+00	3.574175238609313965e-01	0.000000000000000000e+00	0.000000000000000000e+00	2.822524607181549072e-01	2.024854570627212524e-01	0.000000000000000000e+00	0.000000000000000000e+00	2.116893529891967773e-01	1.457281708717346191e-01	4.295146167278289795e-01	7.669903803616762161e-03	3.906250000000000000e-03	0.000000000000000000e+00	0.000000000000000000e+00	0.000000000000000000e+00	0.000000000000000000e+00	0.000000000000000000e+00	0.000000000000000000e+00	0.000000000000000000e+00	0.000000000000000000e+00	0.000000000000000000e+00	0.000000000000000000e+00	0.000000000000000000e+00	0.000000000000000000e+00	0.000000000000000000e+00	0.000000000000000000e+00	0.000000000000000000e+00	0.000000000000000000e+00	0.000000000000000000e+00	0.000000000000000000e+00	0.000000000000000000e+00	0.000000000000000000e+00	0.000000000000000000e+00	0.000000000000000000e+00
1.885839849710464478e-01	-2.621777355670928955e-01	4.292969033122062683e-02	1.467275381088256836e+00	-1.404414057731628418e+00	-1.609863340854644775e-01	1.609863340854644775e-01	4.601942375302314758e-03	4.770680367946624756e-01	0.000000000000000000e+00	0.000000000000000000e+00	0.000000000000000000e+00	4.448544383049011230e-01	0.000000000000000000e+00	0.000000000000000000e+00	0.000000000000000000e+00	3.574175238609313965e-01	0.000000000000000000e+00	0.000000000000000000e+00	2.822524607181549072e-01	2.024854570627212524e-01	0.000000000000000000e+00	0.000000000000000000e+00	2.116893529891967773e-01	1.457281708717346191e-01	4.295146167278289795e-01	7.669903803616762161e-03	0.000000000000000000e+00	0.000000000000000000e+00	-0.000000000000000000e+00	3.906250000000000000e-03	0.000000000000000000e+00	0.000000000000000000e+00	0.000000000000000000e+00	0.000000000000000000e+00	0.000000000000000000e+00	0.000000000000000000e+00	0.000000000000000000e+00	0.000000000000000000e+00	0.000000000000000000e+00	0.000000000000000000e+00	0.000000000000000000e+00	0.000000000000000000e+00	0.000000000000000000e+00	0.000000000000000000e+00	0.000000000000000000e+00	0.000000000000000000e+00	0.000000000000000000e+00	0.000000000000000000e+00	0.000000000000000000e+00
1.885839849710464478e-01	-2.621777355670928955e-01	4.292969033122062683e-02	1.467275381088256836e+00	-1.404414057731628418e+00	-1.609863340854644775e-01	1.609863340854644775e-01	4.601942375302314758e-03	4.770680367946624756e-01	0.000000000000000000e+00	0.000000000000000000e+00	0.000000000000000000e+00	4.448544383049011230e-01	0.000000000000000000e+00	0.000000000000000000e+00	0.000000000000000000e+00	3.574175238609313965e-01	0.000000000000000000e+00	0.000000000000000000e+00	2.822524607181549072e-01	2.024854570627212524e-01	0.000000000000000000e+00	0.000000000000000000e+00	2.116893529891967773e-01	1.457281708717346191e-01	4.295146167278289795e-01	7.669903803616762161e-03	0.000000000000000000e+00	0.000000000000000000e+00	-0.000000000000000000e+00	3.906250000000000000e-03	0.000000000000000000e+00	0.000000000000000000e+00	0.000000000000000000e+00	0.000000000000000000e+00	0.000000000000000000e+00	0.000000000000000000e+00	0.000000000000000000e+00	0.000000000000000000e+00	0.000000000000000000e+00	0.000000000000000000e+00	0.000000000000000000e+00	0.000000000000000000e+00	0.000000000000000000e+00	0.000000000000000000e+00	0.000000000000000000e+00	0.000000000000000000e+00	0.000000000000000000e+00	0.000000000000000000e+00	0.000000000000000000e+00
1.885839849710464478e-01	-2.621777355670928955e-01	4.292969033122062683e-02	1.467275381088256836e+00	-1.404414057731628418e+00	-1.609863340854644775e-01	1.609863340854644775e-01	4.601942375302314758e-03	4.770680367946624756e-01	0.000000000000000000e+00	0.000000000000000000e+00	0.000000000000000000e+00	4.448544383049011230e-01	0.000000000000000000e+00	0.000000000000000000e+00	0.000000000000000000e+00	3.574175238609313965e-01	0.000000000000000000e+00	0.000000000000000000e+00	2.822524607181549072e-01	2.024854570627212524e-01	0.000000000000000000e+00	0.000000000000000000e+00	2.116893529891967773e-01	1.457281708717346191e-01	4.295146167278289795e-01	7.669903803616762161e-03	0.000000000000000000e+00	0.000000000000000000e+00	0.000000000000000000e+00	3.906250000000000000e-03	0.000000000000000000e+00	0.000000000000000000e+00	0.000000000000000000e+00	0.000000000000000000e+00	0.000000000000000000e+00	0.000000000000000000e+00	0.000000000000000000e+00	0.000000000000000000e+00	0.000000000000000000e+00	0.000000000000000000e+00	0.000000000000000000e+00	0.000000000000000000e+00	0.000000000000000000e+00	0.000000000000000000e+00	0.000000000000000000e+00	0.000000000000000000e+00	0.000000000000000000e+00	0.000000000000000000e+00	0.000000000000000000e+00
1.885839849710464478e-01	-2.621777355670928955e-01	4.292969033122062683e-02	1.467275381088256836e+00	-1.404414057731628418e+00	-1.609863340854644775e-01	1.609863340854644775e-01	4.601942375302314758e-03	4.770680367946624756e-01	0.000000000000000000e+00	0.000000000000000000e+00	0.000000000000000000e+00	4.448544383049011230e-01	0.000000000000000000e+00	0.000000000000000000e+00	0.000000000000000000e+00	3.574175238609313965e-01	0.000000000000000000e+00	0.000000000000000000e+00	2.822524607181549072e-01	2.024854570627212524e-01	0.000000000000000000e+00	0.000000000000000000e+00	2.116893529891967773e-01	1.457281708717346191e-01	4.295146167278289795e-01	7.669903803616762161e-03	3.906250000000000000e-03	0.000000000000000000e+00	0.000000000000000000e+00	-0.000000000000000000e+00	0.000000000000000000e+00	0.000000000000000000e+00	0.000000000000000000e+00	0.000000000000000000e+00	0.000000000000000000e+00	0.000000000000000000e+00	0.000000000000000000e+00	0.000000000000000000e+00	0.000000000000000000e+00	0.000000000000000000e+00	0.000000000000000000e+00	0.000000000000000000e+00	0.000000000000000000e+00	0.000000000000000000e+00	0.000000000000000000e+00	0.000000000000000000e+00	0.000000000000000000e+00	0.000000000000000000e+00	0.000000000000000000e+00
1.885839849710464478e-01	-2.621777355670928955e-01	4.139648750424385071e-02	1.467275381088256836e+00	-1.404414057731628418e+00	-1.609863340854644775e-01	1.609863340854644775e-01	4.601942375302314758e-03	4.770680367946624756e-01	0.000000000000000000e+00	0.000000000000000000e+00	0.000000000000000000e+00	4.448544383049011230e-01	0.000000000000000000e+00	0.000000000000000000e+00	0.000000000000000000e+00	3.574175238609313965e-01	0.000000000000000000e+00	0.000000000000000000e+00	2.822524607181549072e-01	2.024854570627212524e-01	0.000000000000000000e+00	0.000000000000000000e+00	2.116893529891967773e-01	1.457281708717346191e-01	4.295146167278289795e-01	7.669903803616762161e-03	0.000000000000000000e+00	0.000000000000000000e+00	3.906250000000000000e-03	-0.000000000000000000e+00	0.000000000000000000e+00	0.000000000000000000e+00	0.000000000000000000e+00	0.000000000000000000e+00	0.000000000000000000e+00	0.000000000000000000e+00	0.000000000000000000e+00	0.000000000000000000e+00	0.000000000000000000e+00	0.000000000000000000e+00	0.000000000000000000e+00	0.000000000000000000e+00	0.000000000000000000e+00	0.000000000000000000e+00	0.000000000000000000e+00	0.000000000000000000e+00	0.000000000000000000e+00	0.000000000000000000e+00	0.000000000000000000e+00
1.885839849710464478e-01	-2.621777355670928955e-01	4.139648750424385071e-02	1.467275381088256836e+00	-1.404414057731628418e+00	-1.609863340854644775e-01	1.609863340854644775e-01	4.601942375302314758e-03	4.770680367946624756e-01	0.000000000000000000e+00	0.000000000000000000e+00	0.000000000000000000e+00	4.448544383049011230e-01	0.000000000000000000e+00	0.000000000000000000e+00	0.000000000000000000e+00	3.574175238609313965e-01	0.000000000000000000e+00	0.000000000000000000e+00	2.822524607181549072e-01	2.024854570627212524e-01	0.000000000000000000e+00	0.000000000000000000e+00	2.116893529891967773e-01	1.457281708717346191e-01	4.295146167278289795e-01	7.669903803616762161e-03	0.000000000000000000e+00	0.000000000000000000e+00	0.000000000000000000e+00	3.906250000000000000e-03	0.000000000000000000e+00	0.000000000000000000e+00	0.000000000000000000e+00	0.000000000000000000e+00	0.000000000000000000e+00	0.000000000000000000e+00	0.000000000000000000e+00	0.000000000000000000e+00	0.000000000000000000e+00	0.000000000000000000e+00	0.000000000000000000e+00	0.000000000000000000e+00	0.000000000000000000e+00	0.000000000000000000e+00	0.000000000000000000e+00	0.000000000000000000e+00	0.000000000000000000e+00	0.000000000000000000e+00	0.000000000000000000e+00
1.885839849710464478e-01	-2.621777355670928955e-01	4.292969033122062683e-02	1.467275381088256836e+00	-1.404414057731628418e+00	-1.609863340854644775e-01	1.609863340854644775e-01	4.601942375302314758e-03	4.770680367946624756e-01	0.000000000000000000e+00	0.000000000000000000e+00	0.000000000000000000e+00	4.448544383049011230e-01	0.000000000000000000e+00	0.000000000000000000e+00	0.000000000000000000e+00	3.574175238609313965e-01	0.000000000000000000e+00	0.000000000000000000e+00	2.822524607181549072e-01	2.024854570627212524e-01	0.000000000000000000e+00	0.000000000000000000e+00	2.116893529891967773e-01	1.457281708717346191e-01	4.295146167278289795e-01	7.669903803616762161e-03	3.906250000000000000e-03	0.000000000000000000e+00	0.000000000000000000e+00	-0.000000000000000000e+00	0.000000000000000000e+00	0.000000000000000000e+00	0.000000000000000000e+00	0.000000000000000000e+00	0.000000000000000000e+00	0.000000000000000000e+00	0.000000000000000000e+00	0.000000000000000000e+00	0.000000000000000000e+00	0.000000000000000000e+00	0.000000000000000000e+00	0.000000000000000000e+00	0.000000000000000000e+00	0.000000000000000000e+00	0.000000000000000000e+00	0.000000000000000000e+00	0.000000000000000000e+00	0.000000000000000000e+00	0.000000000000000000e+00
1.885839849710464478e-01	-2.621777355670928955e-01	4.292969033122062683e-02	1.467275381088256836e+00	-1.404414057731628418e+00	-1.609863340854644775e-01	1.609863340854644775e-01	4.601942375302314758e-03	4.770680367946624756e-01	0.000000000000000000e+00	0.000000000000000000e+00	0.000000000000000000e+00	4.448544383049011230e-01	0.000000000000000000e+00	0.000000000000000000e+00	0.000000000000000000e+00	3.574175238609313965e-01	0.000000000000000000e+00	0.000000000000000000e+00	2.822524607181549072e-01	2.024854570627212524e-01	0.000000000000000000e+00	0.000000000000000000e+00	2.116893529891967773e-01	1.457281708717346191e-01	4.295146167278289795e-01	7.669903803616762161e-03	0.000000000000000000e+00	0.000000000000000000e+00	0.000000000000000000e+00	0.000000000000000000e+00	0.000000000000000000e+00	0.000000000000000000e+00	0.000000000000000000e+00	0.000000000000000000e+00	0.000000000000000000e+00	0.000000000000000000e+00	0.000000000000000000e+00	0.000000000000000000e+00	0.000000000000000000e+00	0.000000000000000000e+00	0.000000000000000000e+00	0.000000000000000000e+00	0.000000000000000000e+00	0.000000000000000000e+00	0.000000000000000000e+00	0.000000000000000000e+00	0.000000000000000000e+00	0.000000000000000000e+00	0.000000000000000000e+00
1.885839849710464478e-01	-2.621777355670928955e-01	4.292969033122062683e-02	1.467275381088256836e+00	-1.404414057731628418e+00	-1.609863340854644775e-01	1.609863340854644775e-01	4.601942375302314758e-03	4.770680367946624756e-01	0.000000000000000000e+00	0.000000000000000000e+00	0.000000000000000000e+00	4.448544383049011230e-01	0.000000000000000000e+00	0.000000000000000000e+00	0.000000000000000000e+00	3.574175238609313965e-01	0.000000000000000000e+00	0.000000000000000000e+00	2.822524607181549072e-01	2.024854570627212524e-01	0.000000000000000000e+00	0.000000000000000000e+00	2.116893529891967773e-01	1.457281708717346191e-01	4.295146167278289795e-01	7.669903803616762161e-03	3.906250000000000000e-03	-0.000000000000000000e+00	0.000000000000000000e+00	-0.000000000000000000e+00	0.000000000000000000e+00	0.000000000000000000e+00	0.000000000000000000e+00	0.000000000000000000e+00	0.000000000000000000e+00	0.000000000000000000e+00	0.000000000000000000e+00	0.000000000000000000e+00	0.000000000000000000e+00	0.000000000000000000e+00	0.000000000000000000e+00	0.000000000000000000e+00	0.000000000000000000e+00	0.000000000000000000e+00	0.000000000000000000e+00	0.000000000000000000e+00	0.000000000000000000e+00	0.000000000000000000e+00	0.000000000000000000e+00
1.885839849710464478e-01	-2.621777355670928955e-01	4.292969033122062683e-02	1.467275381088256836e+00	-1.404414057731628418e+00	-1.609863340854644775e-01	1.609863340854644775e-01	4.601942375302314758e-03	4.770680367946624756e-01	0.000000000000000000e+00	0.000000000000000000e+00	0.000000000000000000e+00	4.448544383049011230e-01	0.000000000000000000e+00	0.000000000000000000e+00	0.000000000000000000e+00	3.574175238609313965e-01	0.000000000000000000e+00	0.000000000000000000e+00	2.822524607181549072e-01	2.024854570627212524e-01	0.000000000000000000e+00	0.000000000000000000e+00	2.116893529891967773e-01	1.457281708717346191e-01	4.295146167278289795e-01	7.669903803616762161e-03	0.000000000000000000e+00	-0.000000000000000000e+00	3.906250000000000000e-03	0.000000000000000000e+00	0.000000000000000000e+00	0.000000000000000000e+00	0.000000000000000000e+00	0.000000000000000000e+00	0.000000000000000000e+00	0.000000000000000000e+00	0.000000000000000000e+00	0.000000000000000000e+00	0.000000000000000000e+00	0.000000000000000000e+00	0.000000000000000000e+00	0.000000000000000000e+00	0.000000000000000000e+00	0.000000000000000000e+00	0.000000000000000000e+00	0.000000000000000000e+00	0.000000000000000000e+00	0.000000000000000000e+00	0.000000000000000000e+00
1.885839849710464478e-01	-2.621777355670928955e-01	4.292969033122062683e-02	1.467275381088256836e+00	-1.404414057731628418e+00	-1.609863340854644775e-01	1.609863340854644775e-01	4.601942375302314758e-03	4.770680367946624756e-01	0.000000000000000000e+00	0.000000000000000000e+00	0.000000000000000000e+00	4.448544383049011230e-01	0.000000000000000000e+00	0.000000000000000000e+00	0.000000000000000000e+00	3.574175238609313965e-01	0.000000000000000000e+00	0.000000000000000000e+00	2.822524607181549072e-01	2.024854570627212524e-01	0.000000000000000000e+00	0.000000000000000000e+00	2.116893529891967773e-01	1.457281708717346191e-01	4.295146167278289795e-01	7.669903803616762161e-03	0.000000000000000000e+00	0.000000000000000000e+00	7.812500000000000000e-03	0.000000000000000000e+00	0.000000000000000000e+00	0.000000000000000000e+00	0.000000000000000000e+00	0.000000000000000000e+00	0.000000000000000000e+00	0.000000000000000000e+00	0.000000000000000000e+00	0.000000000000000000e+00	0.000000000000000000e+00	0.000000000000000000e+00	0.000000000000000000e+00	0.000000000000000000e+00	0.000000000000000000e+00	0.000000000000000000e+00	0.000000000000000000e+00	0.000000000000000000e+00	0.000000000000000000e+00	0.000000000000000000e+00	0.000000000000000000e+00
1.885839849710464478e-01	-2.621777355670928955e-01	4.292969033122062683e-02	1.467275381088256836e+00	-1.404414057731628418e+00	-1.609863340854644775e-01	1.609863340854644775e-01	4.601942375302314758e-03	4.770680367946624756e-01	0.000000000000000000e+00	0.000000000000000000e+00	0.000000000000000000e+00	4.448544383049011230e-01	0.000000000000000000e+00	0.000000000000000000e+00	0.000000000000000000e+00	3.574175238609313965e-01	0.000000000000000000e+00	0.000000000000000000e+00	2.822524607181549072e-01	2.024854570627212524e-01	0.000000000000000000e+00	0.000000000000000000e+00	2.116893529891967773e-01	1.457281708717346191e-01	4.295146167278289795e-01	7.669903803616762161e-03	-0.000000000000000000e+00	-0.000000000000000000e+00	0.000000000000000000e+00	-0.000000000000000000e+00	0.000000000000000000e+00	0.000000000000000000e+00	0.000000000000000000e+00	0.000000000000000000e+00	0.000000000000000000e+00	0.000000000000000000e+00	0.000000000000000000e+00	0.000000000000000000e+00	0.000000000000000000e+00	0.000000000000000000e+00	0.000000000000000000e+00	0.000000000000000000e+00	0.000000000000000000e+00	0.000000000000000000e+00	0.000000000000000000e+00	0.000000000000000000e+00	0.000000000000000000e+00	0.000000000000000000e+00	0.000000000000000000e+00
1.885839849710464478e-01	-2.621777355670928955e-01	4.292969033122062683e-02	1.467275381088256836e+00	-1.404414057731628418e+00	-1.609863340854644775e-01	1.609863340854644775e-01	4.601942375302314758e-03	4.770680367946624756e-01	0.000000000000000000e+00	0.000000000000000000e+00	0.000000000000000000e+00	4.448544383049011230e-01	0.000000000000000000e+00	0.000000000000000000e+00	0.000000000000000000e+00	3.574175238609313965e-01	0.000000000000000000e+00	0.000000000000000000e+00	2.822524607181549072e-01	2.024854570627212524e-01	0.000000000000000000e+00	0.000000000000000000e+00	2.116893529891967773e-01	1.457281708717346191e-01	4.295146167278289795e-01	7.669903803616762161e-03	-0.000000000000000000e+00	-0.000000000000000000e+00	0.000000000000000000e+00	3.906250000000000000e-03	0.000000000000000000e+00	0.000000000000000000e+00	0.000000000000000000e+00	0.000000000000000000e+00	0.000000000000000000e+00	0.000000000000000000e+00	0.000000000000000000e+00	0.000000000000000000e+00	0.000000000000000000e+00	0.000000000000000000e+00	0.000000000000000000e+00	0.000000000000000000e+00	0.000000000000000000e+00	0.000000000000000000e+00	0.000000000000000000e+00	0.000000000000000000e+00	0.000000000000000000e+00	0.000000000000000000e+00	0.000000000000000000e+00
1.885839849710464478e-01	-2.621777355670928955e-01	4.292969033122062683e-02	1.467275381088256836e+00	-1.404414057731628418e+00	-1.609863340854644775e-01	1.609863340854644775e-01	4.601942375302314758e-03	4.770680367946624756e-01	0.000000000000000000e+00	0.000000000000000000e+00	0.000000000000000000e+00	4.448544383049011230e-01	0.000000000000000000e+00	0.000000000000000000e+00	0.000000000000000000e+00	3.574175238609313965e-01	0.000000000000000000e+00	0.000000000000000000e+00	2.822524607181549072e-01	2.024854570627212524e-01	0.000000000000000000e+00	0.000000000000000000e+00	2.116893529891967773e-01	1.457281708717346191e-01	4.295146167278289795e-01	7.669903803616762161e-03	-0.000000000000000000e+00	0.000000000000000000e+00	0.000000000000000000e+00	3.906250000000000000e-03	0.000000000000000000e+00	0.000000000000000000e+00	0.000000000000000000e+00	0.000000000000000000e+00	0.000000000000000000e+00	0.000000000000000000e+00	0.000000000000000000e+00	0.000000000000000000e+00	0.000000000000000000e+00	0.000000000000000000e+00	0.000000000000000000e+00	0.000000000000000000e+00	0.000000000000000000e+00	0.000000000000000000e+00	0.000000000000000000e+00	0.000000000000000000e+00	0.000000000000000000e+00	0.000000000000000000e+00	0.000000000000000000e+00
1.885839849710464478e-01	-2.621777355670928955e-01	4.292969033122062683e-02	1.467275381088256836e+00	-1.404414057731628418e+00	-1.609863340854644775e-01	1.609863340854644775e-01	4.601942375302314758e-03	4.770680367946624756e-01	0.000000000000000000e+00	0.000000000000000000e+00	0.000000000000000000e+00	4.448544383049011230e-01	0.000000000000000000e+00	0.000000000000000000e+00	0.000000000000000000e+00	3.574175238609313965e-01	0.000000000000000000e+00	0.000000000000000000e+00	2.822524607181549072e-01	2.024854570627212524e-01	0.000000000000000000e+00	0.000000000000000000e+00	2.116893529891967773e-01	1.457281708717346191e-01	4.295146167278289795e-01	7.669903803616762161e-03	-0.000000000000000000e+00	3.906250000000000000e-03	0.000000000000000000e+00	0.000000000000000000e+00	0.000000000000000000e+00	0.000000000000000000e+00	0.000000000000000000e+00	0.000000000000000000e+00	0.000000000000000000e+00	0.000000000000000000e+00	0.000000000000000000e+00	0.000000000000000000e+00	0.000000000000000000e+00	0.000000000000000000e+00	0.000000000000000000e+00	0.000000000000000000e+00	0.000000000000000000e+00	0.000000000000000000e+00	0.000000000000000000e+00	0.000000000000000000e+00	0.000000000000000000e+00	0.000000000000000000e+00	0.000000000000000000e+00
1.885839849710464478e-01	-2.621777355670928955e-01	4.292969033122062683e-02	1.467275381088256836e+00	-1.404414057731628418e+00	-1.609863340854644775e-01	1.609863340854644775e-01	4.601942375302314758e-03	4.770680367946624756e-01	0.000000000000000000e+00	0.000000000000000000e+00	0.000000000000000000e+00	4.448544383049011230e-01	0.000000000000000000e+00	0.000000000000000000e+00	0.000000000000000000e+00	3.574175238609313965e-01	0.000000000000000000e+00	0.000000000000000000e+00	2.822524607181549072e-01	2.024854570627212524e-01	0.000000000000000000e+00	0.000000000000000000e+00	2.116893529891967773e-01	1.457281708717346191e-01	4.295146167278289795e-01	7.669903803616762161e-03	-0.000000000000000000e+00	0.000000000000000000e+00	0.000000000000000000e+00	0.000000000000000000e+00	0.000000000000000000e+00	0.000000000000000000e+00	0.000000000000000000e+00	0.000000000000000000e+00	0.000000000000000000e+00	0.000000000000000000e+00	0.000000000000000000e+00	0.000000000000000000e+00	0.000000000000000000e+00	0.000000000000000000e+00	0.000000000000000000e+00	0.000000000000000000e+00	0.000000000000000000e+00	0.000000000000000000e+00	0.000000000000000000e+00	0.000000000000000000e+00	0.000000000000000000e+00	0.000000000000000000e+00	0.000000000000000000e+00
1.885839849710464478e-01	-2.621777355670928955e-01	4.292969033122062683e-02	1.467275381088256836e+00	-1.404414057731628418e+00	-1.609863340854644775e-01	1.609863340854644775e-01	4.601942375302314758e-03	4.770680367946624756e-01	0.000000000000000000e+00	0.000000000000000000e+00	0.000000000000000000e+00	4.448544383049011230e-01	0.000000000000000000e+00	0.000000000000000000e+00	0.000000000000000000e+00	3.574175238609313965e-01	0.000000000000000000e+00	0.000000000000000000e+00	2.822524607181549072e-01	2.024854570627212524e-01	0.000000000000000000e+00	0.000000000000000000e+00	2.116893529891967773e-01	1.457281708717346191e-01	4.295146167278289795e-01	7.669903803616762161e-03	0.000000000000000000e+00	0.000000000000000000e+00	3.906250000000000000e-03	0.000000000000000000e+00	0.000000000000000000e+00	0.000000000000000000e+00	0.000000000000000000e+00	0.000000000000000000e+00	0.000000000000000000e+00	0.000000000000000000e+00	0.000000000000000000e+00	0.000000000000000000e+00	0.000000000000000000e+00	0.000000000000000000e+00	0.000000000000000000e+00	0.000000000000000000e+00	0.000000000000000000e+00	0.000000000000000000e+00	0.000000000000000000e+00	0.000000000000000000e+00	0.000000000000000000e+00	0.000000000000000000e+00	0.000000000000000000e+00
1.885839849710464478e-01	-2.621777355670928955e-01	4.292969033122062683e-02	1.467275381088256836e+00	-1.404414057731628418e+00	-1.609863340854644775e-01	1.609863340854644775e-01	4.601942375302314758e-03	4.770680367946624756e-01	0.000000000000000000e+00	0.000000000000000000e+00	0.000000000000000000e+00	4.448544383049011230e-01	0.000000000000000000e+00	0.000000000000000000e+00	0.000000000000000000e+00	3.574175238609313965e-01	0.000000000000000000e+00	0.000000000000000000e+00	2.822524607181549072e-01	2.024854570627212524e-01	0.000000000000000000e+00	0.000000000000000000e+00	2.116893529891967773e-01	1.457281708717346191e-01	4.295146167278289795e-01	7.669903803616762161e-03	0.000000000000000000e+00	0.000000000000000000e+00	0.000000000000000000e+00	0.000000000000000000e+00	0.000000000000000000e+00	0.000000000000000000e+00	0.000000000000000000e+00	0.000000000000000000e+00	0.000000000000000000e+00	0.000000000000000000e+00	0.000000000000000000e+00	0.000000000000000000e+00	0.000000000000000000e+00	0.000000000000000000e+00	0.000000000000000000e+00	0.000000000000000000e+00	0.000000000000000000e+00	0.000000000000000000e+00	0.000000000000000000e+00	0.000000000000000000e+00	0.000000000000000000e+00	0.000000000000000000e+00	0.000000000000000000e+00
1.885839849710464478e-01	-2.621777355670928955e-01	4.292969033122062683e-02	1.467275381088256836e+00	-1.404414057731628418e+00	-1.609863340854644775e-01	1.609863340854644775e-01	4.601942375302314758e-03	4.770680367946624756e-01	0.000000000000000000e+00	0.000000000000000000e+00	0.000000000000000000e+00	4.448544383049011230e-01	0.000000000000000000e+00	0.000000000000000000e+00	0.000000000000000000e+00	3.574175238609313965e-01	0.000000000000000000e+00	0.000000000000000000e+00	2.822524607181549072e-01	2.024854570627212524e-01	0.000000000000000000e+00	0.000000000000000000e+00	2.116893529891967773e-01	1.457281708717346191e-01	4.295146167278289795e-01	7.669903803616762161e-03	0.000000000000000000e+00	0.000000000000000000e+00	0.000000000000000000e+00	0.000000000000000000e+00	0.000000000000000000e+00	0.000000000000000000e+00	0.000000000000000000e+00	0.000000000000000000e+00	0.000000000000000000e+00	0.000000000000000000e+00	0.000000000000000000e+00	0.000000000000000000e+00	0.000000000000000000e+00	0.000000000000000000e+00	0.000000000000000000e+00	0.000000000000000000e+00	0.000000000000000000e+00	0.000000000000000000e+00	0.000000000000000000e+00	0.000000000000000000e+00	0.000000000000000000e+00	0.000000000000000000e+00	0.000000000000000000e+00
1.885839849710464478e-01	-2.621777355670928955e-01	4.292969033122062683e-02	1.467275381088256836e+00	-1.404414057731628418e+00	-1.609863340854644775e-01	1.609863340854644775e-01	4.601942375302314758e-03	4.770680367946624756e-01	0.000000000000000000e+00	0.000000000000000000e+00	0.000000000000000000e+00	4.448544383049011230e-01	0.000000000000000000e+00	0.000000000000000000e+00	0.000000000000000000e+00	3.574175238609313965e-01	0.000000000000000000e+00	0.000000000000000000e+00	2.822524607181549072e-01	2.024854570627212524e-01	0.000000000000000000e+00	0.000000000000000000e+00	2.116893529891967773e-01	1.457281708717346191e-01	4.295146167278289795e-01	7.669903803616762161e-03	3.906250000000000000e-03	-0.000000000000000000e+00	0.000000000000000000e+00	-0.000000000000000000e+00	0.000000000000000000e+00	0.000000000000000000e+00	0.000000000000000000e+00	0.000000000000000000e+00	0.000000000000000000e+00	0.000000000000000000e+00	0.000000000000000000e+00	0.000000000000000000e+00	0.000000000000000000e+00	0.000000000000000000e+00	0.000000000000000000e+00	0.000000000000000000e+00	0.000000000000000000e+00	0.000000000000000000e+00	0.000000000000000000e+00	0.000000000000000000e+00	0.000000000000000000e+00	0.000000000000000000e+00	0.000000000000000000e+00
1.885839849710464478e-01	-2.621777355670928955e-01	4.292969033122062683e-02	1.467275381088256836e+00	-1.404414057731628418e+00	-1.609863340854644775e-01	1.609863340854644775e-01	4.601942375302314758e-03	4.770680367946624756e-01	0.000000000000000000e+00	0.000000000000000000e+00	0.000000000000000000e+00	4.448544383049011230e-01	0.000000000000000000e+00	0.000000000000000000e+00	0.000000000000000000e+00	3.574175238609313965e-01	0.000000000000000000e+00	0.000000000000000000e+00	2.822524607181549072e-01	2.024854570627212524e-01	0.000000000000000000e+00	0.000000000000000000e+00	2.116893529891967773e-01	1.457281708717346191e-01	4.295146167278289795e-01	7.669903803616762161e-03	0.000000000000000000e+00	0.000000000000000000e+00	0.000000000000000000e+00	0.000000000000000000e+00	0.000000000000000000e+00	0.000000000000000000e+00	0.000000000000000000e+00	0.000000000000000000e+00	0.000000000000000000e+00	0.000000000000000000e+00	0.000000000000000000e+00	0.000000000000000000e+00	0.000000000000000000e+00	0.000000000000000000e+00	0.000000000000000000e+00	0.000000000000000000e+00	0.000000000000000000e+00	0.000000000000000000e+00	0.000000000000000000e+00	0.000000000000000000e+00	0.000000000000000000e+00	0.000000000000000000e+00	0.000000000000000000e+00
1.885839849710464478e-01	-2.621777355670928955e-01	4.292969033122062683e-02	1.467275381088256836e+00	-1.404414057731628418e+00	-1.609863340854644775e-01	1.609863340854644775e-01	4.601942375302314758e-03	4.770680367946624756e-01	0.000000000000000000e+00	0.000000000000000000e+00	0.000000000000000000e+00	4.448544383049011230e-01	0.000000000000000000e+00	0.000000000000000000e+00	0.000000000000000000e+00	3.574175238609313965e-01	0.000000000000000000e+00	0.000000000000000000e+00	2.822524607181549072e-01	2.024854570627212524e-01	0.000000000000000000e+00	0.000000000000000000e+00	2.116893529891967773e-01	1.457281708717346191e-01	4.295146167278289795e-01	7.669903803616762161e-03	0.000000000000000000e+00	-0.000000000000000000e+00	0.000000000000000000e+00	0.000000000000000000e+00	0.000000000000000000e+00	0.000000000000000000e+00	0.000000000000000000e+00	0.000000000000000000e+00	0.000000000000000000e+00	0.000000000000000000e+00	0.000000000000000000e+00	0.000000000000000000e+00	0.000000000000000000e+00	0.000000000000000000e+00	0.000000000000000000e+00	0.000000000000000000e+00	0.000000000000000000e+00	0.000000000000000000e+00	0.000000000000000000e+00	0.000000000000000000e+00	0.000000000000000000e+00	0.000000000000000000e+00	0.000000000000000000e+00
1.885839849710464478e-01	-2.621777355670928955e-01	4.292969033122062683e-02	1.467275381088256836e+00	-1.404414057731628418e+00	-1.609863340854644775e-01	1.609863340854644775e-01	4.601942375302314758e-03	4.770680367946624756e-01	0.000000000000000000e+00	0.000000000000000000e+00	0.000000000000000000e+00	4.448544383049011230e-01	0.000000000000000000e+00	0.000000000000000000e+00	0.000000000000000000e+00	3.574175238609313965e-01	0.000000000000000000e+00	0.000000000000000000e+00	2.822524607181549072e-01	2.024854570627212524e-01	0.000000000000000000e+00	0.000000000000000000e+00	2.116893529891967773e-01	1.457281708717346191e-01	4.295146167278289795e-01	7.669903803616762161e-03	3.906250000000000000e-03	0.000000000000000000e+00	0.000000000000000000e+00	0.000000000000000000e+00	0.000000000000000000e+00	0.000000000000000000e+00	0.000000000000000000e+00	0.000000000000000000e+00	0.000000000000000000e+00	0.000000000000000000e+00	0.000000000000000000e+00	0.000000000000000000e+00	0.000000000000000000e+00	0.000000000000000000e+00	0.000000000000000000e+00	0.000000000000000000e+00	0.000000000000000000e+00	0.000000000000000000e+00	0.000000000000000000e+00	0.000000000000000000e+00	0.000000000000000000e+00	0.000000000000000000e+00	0.000000000000000000e+00
1.885839849710464478e-01	-2.621777355670928955e-01	4.292969033122062683e-02	1.467275381088256836e+00	-1.404414057731628418e+00	-1.609863340854644775e-01	1.609863340854644775e-01	4.601942375302314758e-03	4.770680367946624756e-01	0.000000000000000000e+00	0.000000000000000000e+00	0.000000000000000000e+00	4.448544383049011230e-01	0.000000000000000000e+00	0.000000000000000000e+00	0.000000000000000000e+00	3.574175238609313965e-01	0.000000000000000000e+00	0.000000000000000000e+00	2.822524607181549072e-01	2.024854570627212524e-01	0.000000000000000000e+00	0.000000000000000000e+00	2.116893529891967773e-01	1.457281708717346191e-01	4.295146167278289795e-01	7.669903803616762161e-03	-0.000000000000000000e+00	0.000000000000000000e+00	0.000000000000000000e+00	-7.812500000000000000e-03	0.000000000000000000e+00	0.000000000000000000e+00	0.000000000000000000e+00	0.000000000000000000e+00	0.000000000000000000e+00	0.000000000000000000e+00	0.000000000000000000e+00	0.000000000000000000e+00	0.000000000000000000e+00	0.000000000000000000e+00	0.000000000000000000e+00	0.000000000000000000e+00	0.000000000000000000e+00	0.000000000000000000e+00	0.000000000000000000e+00	0.000000000000000000e+00	0.000000000000000000e+00	0.000000000000000000e+00	0.000000000000000000e+00
1.885839849710464478e-01	-2.621777355670928955e-01	4.292969033122062683e-02	1.467275381088256836e+00	-1.404414057731628418e+00	-1.609863340854644775e-01	1.609863340854644775e-01	4.601942375302314758e-03	4.770680367946624756e-01	0.000000000000000000e+00	0.000000000000000000e+00	0.000000000000000000e+00	4.448544383049011230e-01	0.000000000000000000e+00	0.000000000000000000e+00	0.000000000000000000e+00	3.574175238609313965e-01	0.000000000000000000e+00	0.000000000000000000e+00	2.822524607181549072e-01	2.024854570627212524e-01	0.000000000000000000e+00	0.000000000000000000e+00	2.116893529891967773e-01	1.457281708717346191e-01	4.295146167278289795e-01	7.669903803616762161e-03	-0.000000000000000000e+00	-0.000000000000000000e+00	0.000000000000000000e+00	0.000000000000000000e+00	0.000000000000000000e+00	0.000000000000000000e+00	0.000000000000000000e+00	0.000000000000000000e+00	0.000000000000000000e+00	0.000000000000000000e+00	0.000000000000000000e+00	0.000000000000000000e+00	0.000000000000000000e+00	0.000000000000000000e+00	0.000000000000000000e+00	0.000000000000000000e+00	0.000000000000000000e+00	0.000000000000000000e+00	0.000000000000000000e+00	0.000000000000000000e+00	0.000000000000000000e+00	0.000000000000000000e+00	0.000000000000000000e+00
1.885839849710464478e-01	-2.621777355670928955e-01	4.292969033122062683e-02	1.467275381088256836e+00	-1.404414057731628418e+00	-1.609863340854644775e-01	1.609863340854644775e-01	4.601942375302314758e-03	4.770680367946624756e-01	0.000000000000000000e+00	0.000000000000000000e+00	0.000000000000000000e+00	4.448544383049011230e-01	0.000000000000000000e+00	0.000000000000000000e+00	0.000000000000000000e+00	3.574175238609313965e-01	0.000000000000000000e+00	0.000000000000000000e+00	2.822524607181549072e-01	2.024854570627212524e-01	0.000000000000000000e+00	0.000000000000000000e+00	2.116893529891967773e-01	1.457281708717346191e-01	4.295146167278289795e-01	7.669903803616762161e-03	0.000000000000000000e+00	0.000000000000000000e+00	0.000000000000000000e+00	0.000000000000000000e+00	0.000000000000000000e+00	0.000000000000000000e+00	0.000000000000000000e+00	0.000000000000000000e+00	0.000000000000000000e+00	0.000000000000000000e+00	0.000000000000000000e+00	0.000000000000000000e+00	0.000000000000000000e+00	0.000000000000000000e+00	0.000000000000000000e+00	0.000000000000000000e+00	0.000000000000000000e+00	0.000000000000000000e+00	0.000000000000000000e+00	0.000000000000000000e+00	0.000000000000000000e+00	0.000000000000000000e+00	0.000000000000000000e+00
1.885839849710464478e-01	-2.621777355670928955e-01	4.292969033122062683e-02	1.467275381088256836e+00	-1.404414057731628418e+00	-1.609863340854644775e-01	1.609863340854644775e-01	4.601942375302314758e-03	4.770680367946624756e-01	0.000000000000000000e+00	0.000000000000000000e+00	0.000000000000000000e+00	4.448544383049011230e-01	0.000000000000000000e+00	0.000000000000000000e+00	0.000000000000000000e+00	3.574175238609313965e-01	0.000000000000000000e+00	0.000000000000000000e+00	2.822524607181549072e-01	2.024854570627212524e-01	0.000000000000000000e+00	0.000000000000000000e+00	2.116893529891967773e-01	1.457281708717346191e-01	4.295146167278289795e-01	7.669903803616762161e-03	0.000000000000000000e+00	-0.000000000000000000e+00	-0.000000000000000000e+00	0.000000000000000000e+00	0.000000000000000000e+00	0.000000000000000000e+00	0.000000000000000000e+00	0.000000000000000000e+00	0.000000000000000000e+00	0.000000000000000000e+00	0.000000000000000000e+00	0.000000000000000000e+00	0.000000000000000000e+00	0.000000000000000000e+00	0.000000000000000000e+00	0.000000000000000000e+00	0.000000000000000000e+00	0.000000000000000000e+00	0.000000000000000000e+00	0.000000000000000000e+00	0.000000000000000000e+00	0.000000000000000000e+00	0.000000000000000000e+00
1.885839849710464478e-01	-2.621777355670928955e-01	4.292969033122062683e-02	1.467275381088256836e+00	-1.404414057731628418e+00	-1.609863340854644775e-01	1.609863340854644775e-01	4.601942375302314758e-03	4.770680367946624756e-01	0.000000000000000000e+00	0.000000000000000000e+00	0.000000000000000000e+00	4.448544383049011230e-01	0.000000000000000000e+00	0.000000000000000000e+00	0.000000000000000000e+00	3.574175238609313965e-01	0.000000000000000000e+00	0.000000000000000000e+00	2.822524607181549072e-01	2.024854570627212524e-01	0.000000000000000000e+00	0.000000000000000000e+00	2.116893529891967773e-01	1.457281708717346191e-01	4.295146167278289795e-01	7.669903803616762161e-03	0.000000000000000000e+00	0.000000000000000000e+00	0.000000000000000000e+00	0.000000000000000000e+00	0.000000000000000000e+00	0.000000000000000000e+00	0.000000000000000000e+00	0.000000000000000000e+00	0.000000000000000000e+00	0.000000000000000000e+00	0.000000000000000000e+00	0.000000000000000000e+00	0.000000000000000000e+00	0.000000000000000000e+00	0.000000000000000000e+00	0.000000000000000000e+00	0.000000000000000000e+00	0.000000000000000000e+00	0.000000000000000000e+00	0.000000000000000000e+00	0.000000000000000000e+00	0.000000000000000000e+00	0.000000000000000000e+00
1.885839849710464478e-01	-2.621777355670928955e-01	4.292969033122062683e-02	1.467275381088256836e+00	-1.404414057731628418e+00	-1.609863340854644775e-01	1.609863340854644775e-01	4.601942375302314758e-03	4.770680367946624756e-01	0.000000000000000000e+00	0.000000000000000000e+00	0.000000000000000000e+00	4.448544383049011230e-01	0.000000000000000000e+00	0.000000000000000000e+00	0.000000000000000000e+00	3.574175238609313965e-01	0.000000000000000000e+00	0.000000000000000000e+00	2.822524607181549072e-01	2.024854570627212524e-01	0.000000000000000000e+00	0.000000000000000000e+00	2.116893529891967773e-01	1.457281708717346191e-01	4.295146167278289795e-01	7.669903803616762161e-03	0.000000000000000000e+00	3.906250000000000000e-03	0.000000000000000000e+00	0.000000000000000000e+00	0.000000000000000000e+00	0.000000000000000000e+00	0.000000000000000000e+00	0.000000000000000000e+00	0.000000000000000000e+00	0.000000000000000000e+00	0.000000000000000000e+00	0.000000000000000000e+00	0.000000000000000000e+00	0.000000000000000000e+00	0.000000000000000000e+00	0.000000000000000000e+00	0.000000000000000000e+00	0.000000000000000000e+00	0.000000000000000000e+00	0.000000000000000000e+00	0.000000000000000000e+00	0.000000000000000000e+00	0.000000000000000000e+00
1.885839849710464478e-01	-2.621777355670928955e-01	4.292969033122062683e-02	1.467275381088256836e+00	-1.404414057731628418e+00	-1.609863340854644775e-01	1.609863340854644775e-01	4.601942375302314758e-03	4.770680367946624756e-01	0.000000000000000000e+00	0.000000000000000000e+00	0.000000000000000000e+00	4.448544383049011230e-01	0.000000000000000000e+00	0.000000000000000000e+00	0.000000000000000000e+00	3.574175238609313965e-01	0.000000000000000000e+00	0.000000000000000000e+00	2.822524607181549072e-01	2.024854570627212524e-01	0.000000000000000000e+00	0.000000000000000000e+00	2.116893529891967773e-01	1.457281708717346191e-01	4.295146167278289795e-01	7.669903803616762161e-03	-0.000000000000000000e+00	3.906250000000000000e-03	-0.000000000000000000e+00	0.000000000000000000e+00	0.000000000000000000e+00	0.000000000000000000e+00	0.000000000000000000e+00	0.000000000000000000e+00	0.000000000000000000e+00	0.000000000000000000e+00	0.000000000000000000e+00	0.000000000000000000e+00	0.000000000000000000e+00	0.000000000000000000e+00	0.000000000000000000e+00	0.000000000000000000e+00	0.000000000000000000e+00	0.000000000000000000e+00	0.000000000000000000e+00	0.000000000000000000e+00	0.000000000000000000e+00	0.000000000000000000e+00	0.000000000000000000e+00
1.885839849710464478e-01	-2.621777355670928955e-01	4.292969033122062683e-02	1.467275381088256836e+00	-1.404414057731628418e+00	-1.609863340854644775e-01	1.609863340854644775e-01	4.601942375302314758e-03	4.770680367946624756e-01	0.000000000000000000e+00	0.000000000000000000e+00	0.000000000000000000e+00	4.448544383049011230e-01	0.000000000000000000e+00	0.000000000000000000e+00	0.000000000000000000e+00	3.574175238609313965e-01	0.000000000000000000e+00	0.000000000000000000e+00	2.822524607181549072e-01	2.024854570627212524e-01	0.000000000000000000e+00	0.000000000000000000e+00	2.116893529891967773e-01	1.457281708717346191e-01	4.295146167278289795e-01	7.669903803616762161e-03	0.000000000000000000e+00	-0.000000000000000000e+00	0.000000000000000000e+00	3.906250000000000000e-03	0.000000000000000000e+00	0.000000000000000000e+00	0.000000000000000000e+00	0.000000000000000000e+00	0.000000000000000000e+00	0.000000000000000000e+00	0.000000000000000000e+00	0.000000000000000000e+00	0.000000000000000000e+00	0.000000000000000000e+00	0.000000000000000000e+00	0.000000000000000000e+00	0.000000000000000000e+00	0.000000000000000000e+00	0.000000000000000000e+00	0.000000000000000000e+00	0.000000000000000000e+00	0.000000000000000000e+00	0.000000000000000000e+00
1.885839849710464478e-01	-2.621777355670928955e-01	4.292969033122062683e-02	1.467275381088256836e+00	-1.404414057731628418e+00	-1.609863340854644775e-01	1.609863340854644775e-01	4.601942375302314758e-03	4.770680367946624756e-01	0.000000000000000000e+00	0.000000000000000000e+00	0.000000000000000000e+00	4.448544383049011230e-01	0.000000000000000000e+00	0.000000000000000000e+00	0.000000000000000000e+00	3.574175238609313965e-01	0.000000000000000000e+00	0.000000000000000000e+00	2.822524607181549072e-01	2.024854570627212524e-01	0.000000000000000000e+00	0.000000000000000000e+00	2.116893529891967773e-01	1.457281708717346191e-01	4.295146167278289795e-01	7.669903803616762161e-03	3.906250000000000000e-03	0.000000000000000000e+00	0.000000000000000000e+00	0.000000000000000000e+00	0.000000000000000000e+00	0.000000000000000000e+00	0.000000000000000000e+00	0.000000000000000000e+00	0.000000000000000000e+00	0.000000000000000000e+00	0.000000000000000000e+00	0.000000000000000000e+00	0.000000000000000000e+00	0.000000000000000000e+00	0.000000000000000000e+00	0.000000000000000000e+00	0.000000000000000000e+00	0.000000000000000000e+00	0.000000000000000000e+00	0.000000000000000000e+00	0.000000000000000000e+00	0.000000000000000000e+00	0.000000000000000000e+00
1.885839849710464478e-01	-2.621777355670928955e-01	4.292969033122062683e-02	1.467275381088256836e+00	-1.404414057731628418e+00	-1.609863340854644775e-01	1.609863340854644775e-01	4.601942375302314758e-03	4.770680367946624756e-01	0.000000000000000000e+00	0.000000000000000000e+00	0.000000000000000000e+00	4.448544383049011230e-01	0.000000000000000000e+00	0.000000000000000000e+00	0.000000000000000000e+00	3.574175238609313965e-01	0.000000000000000000e+00	0.000000000000000000e+00	2.822524607181549072e-01	2.024854570627212524e-01	0.000000000000000000e+00	0.000000000000000000e+00	2.116893529891967773e-01	1.457281708717346191e-01	4.295146167278289795e-01	7.669903803616762161e-03	-0.000000000000000000e+00	-0.000000000000000000e+00	3.906250000000000000e-03	0.000000000000000000e+00	0.000000000000000000e+00	0.000000000000000000e+00	0.000000000000000000e+00	0.000000000000000000e+00	0.000000000000000000e+00	0.000000000000000000e+00	0.000000000000000000e+00	0.000000000000000000e+00	0.000000000000000000e+00	0.000000000000000000e+00	0.000000000000000000e+00	0.000000000000000000e+00	0.000000000000000000e+00	0.000000000000000000e+00	0.000000000000000000e+00	0.000000000000000000e+00	0.000000000000000000e+00	0.000000000000000000e+00	0.000000000000000000e+00
1.885839849710464478e-01	-2.621777355670928955e-01	4.292969033122062683e-02	1.467275381088256836e+00	-1.404414057731628418e+00	-1.609863340854644775e-01	1.609863340854644775e-01	4.601942375302314758e-03	4.770680367946624756e-01	0.000000000000000000e+00	0.000000000000000000e+00	0.000000000000000000e+00	4.448544383049011230e-01	0.000000000000000000e+00	0.000000000000000000e+00	0.000000000000000000e+00	3.574175238609313965e-01	0.000000000000000000e+00	0.000000000000000000e+00	2.822524607181549072e-01	2.024854570627212524e-01	0.000000000000000000e+00	0.000000000000000000e+00	2.116893529891967773e-01	1.457281708717346191e-01	4.295146167278289795e-01	7.669903803616762161e-03	0.000000000000000000e+00	0.000000000000000000e+00	-0.000000000000000000e+00	0.000000000000000000e+00	0.000000000000000000e+00	0.000000000000000000e+00	0.000000000000000000e+00	0.000000000000000000e+00	0.000000000000000000e+00	0.000000000000000000e+00	0.000000000000000000e+00	0.000000000000000000e+00	0.000000000000000000e+00	0.000000000000000000e+00	0.000000000000000000e+00	0.000000000000000000e+00	0.000000000000000000e+00	0.000000000000000000e+00	0.000000000000000000e+00	0.000000000000000000e+00	0.000000000000000000e+00	0.000000000000000000e+00	0.000000000000000000e+00
1.885839849710464478e-01	-2.621777355670928955e-01	4.292969033122062683e-02	1.467275381088256836e+00	-1.404414057731628418e+00	-1.609863340854644775e-01	1.609863340854644775e-01	4.601942375302314758e-03	4.770680367946624756e-01	0.000000000000000000e+00	0.000000000000000000e+00	0.000000000000000000e+00	4.448544383049011230e-01	0.000000000000000000e+00	0.000000000000000000e+00	0.000000000000000000e+00	3.574175238609313965e-01	0.000000000000000000e+00	0.000000000000000000e+00	2.822524607181549072e-01	2.024854570627212524e-01	0.000000000000000000e+00	0.000000000000000000e+00	2.116893529891967773e-01	1.457281708717346191e-01	4.295146167278289795e-01	7.669903803616762161e-03	0.000000000000000000e+00	0.000000000000000000e+00	0.000000000000000000e+00	3.906250000000000000e-03	0.000000000000000000e+00	0.000000000000000000e+00	0.000000000000000000e+00	0.000000000000000000e+00	0.000000000000000000e+00	0.000000000000000000e+00	0.000000000000000000e+00	0.000000000000000000e+00	0.000000000000000000e+00	0.000000000000000000e+00	0.000000000000000000e+00	0.000000000000000000e+00	0.000000000000000000e+00	0.000000000000000000e+00	0.000000000000000000e+00	0.000000000000000000e+00	0.000000000000000000e+00	0.000000000000000000e+00	0.000000000000000000e+00
1.885839849710464478e-01	-2.621777355670928955e-01	4.292969033122062683e-02	1.467275381088256836e+00	-1.404414057731628418e+00	-1.609863340854644775e-01	1.609863340854644775e-01	4.601942375302314758e-03	4.770680367946624756e-01	0.000000000000000000e+00	0.000000000000000000e+00	0.000000000000000000e+00	4.448544383049011230e-01	0.000000000000000000e+00	0.000000000000000000e+00	0.000000000000000000e+00	3.574175238609313965e-01	0.000000000000000000e+00	0.000000000000000000e+00	2.822524607181549072e-01	2.024854570627212524e-01	0.000000000000000000e+00	0.000000000000000000e+00	2.116893529891967773e-01	1.457281708717346191e-01	4.295146167278289795e-01	7.669903803616762161e-03	3.906250000000000000e-03	7.812500000000000000e-03	3.906250000000000000e-03	-0.000000000000000000e+00	0.000000000000000000e+00	0.000000000000000000e+00	0.000000000000000000e+00	0.000000000000000000e+00	0.000000000000000000e+00	0.000000000000000000e+00	0.000000000000000000e+00	0.000000000000000000e+00	0.000000000000000000e+00	0.000000000000000000e+00	0.000000000000000000e+00	0.000000000000000000e+00	0.000000000000000000e+00	0.000000000000000000e+00	0.000000000000000000e+00	0.000000000000000000e+00	0.000000000000000000e+00	0.000000000000000000e+00	0.000000000000000000e+00
1.885839849710464478e-01	-2.621777355670928955e-01	4.292969033122062683e-02	1.467275381088256836e+00	-1.404414057731628418e+00	-1.609863340854644775e-01	1.609863340854644775e-01	4.601942375302314758e-03	4.770680367946624756e-01	0.000000000000000000e+00	0.000000000000000000e+00	0.000000000000000000e+00	4.448544383049011230e-01	0.000000000000000000e+00	0.000000000000000000e+00	0.000000000000000000e+00	3.574175238609313965e-01	0.000000000000000000e+00	0.000000000000000000e+00	2.822524607181549072e-01	2.024854570627212524e-01	0.000000000000000000e+00	0.000000000000000000e+00	2.116893529891967773e-01	1.457281708717346191e-01	4.295146167278289795e-01	7.669903803616762161e-03	3.906250000000000000e-03	0.000000000000000000e+00	-0.000000000000000000e+00	-0.000000000000000000e+00	0.000000000000000000e+00	0.000000000000000000e+00	0.000000000000000000e+00	0.000000000000000000e+00	0.000000000000000000e+00	0.000000000000000000e+00	0.000000000000000000e+00	0.000000000000000000e+00	0.000000000000000000e+00	0.000000000000000000e+00	0.000000000000000000e+00	0.000000000000000000e+00	0.000000000000000000e+00	0.000000000000000000e+00	0.000000000000000000e+00	0.000000000000000000e+00	0.000000000000000000e+00	0.000000000000000000e+00	0.000000000000000000e+00
1.885839849710464478e-01	-2.621777355670928955e-01	4.292969033122062683e-02	1.467275381088256836e+00	-1.404414057731628418e+00	-1.609863340854644775e-01	1.609863340854644775e-01	4.601942375302314758e-03	4.770680367946624756e-01	0.000000000000000000e+00	0.000000000000000000e+00	0.000000000000000000e+00	4.448544383049011230e-01	0.000000000000000000e+00	0.000000000000000000e+00	0.000000000000000000e+00	3.574175238609313965e-01	0.000000000000000000e+00	0.000000000000000000e+00	2.822524607181549072e-01	2.024854570627212524e-01	0.000000000000000000e+00	0.000000000000000000e+00	2.116893529891967773e-01	1.457281708717346191e-01	4.295146167278289795e-01	7.669903803616762161e-03	0.000000000000000000e+00	3.906250000000000000e-03	0.000000000000000000e+00	0.000000000000000000e+00	0.000000000000000000e+00	0.000000000000000000e+00	0.000000000000000000e+00	0.000000000000000000e+00	0.000000000000000000e+00	0.000000000000000000e+00	0.000000000000000000e+00	0.000000000000000000e+00	0.000000000000000000e+00	0.000000000000000000e+00	0.000000000000000000e+00	0.000000000000000000e+00	0.000000000000000000e+00	0.000000000000000000e+00	0.000000000000000000e+00	0.000000000000000000e+00	0.000000000000000000e+00	0.000000000000000000e+00	0.000000000000000000e+00
1.885839849710464478e-01	-2.621777355670928955e-01	4.292969033122062683e-02	1.467275381088256836e+00	-1.404414057731628418e+00	-1.609863340854644775e-01	1.609863340854644775e-01	4.601942375302314758e-03	4.770680367946624756e-01	0.000000000000000000e+00	0.000000000000000000e+00	0.000000000000000000e+00	4.448544383049011230e-01	0.000000000000000000e+00	0.000000000000000000e+00	0.000000000000000000e+00	3.574175238609313965e-01	0.000000000000000000e+00	0.000000000000000000e+00	2.822524607181549072e-01	2.024854570627212524e-01	0.000000000000000000e+00	0.000000000000000000e+00	2.116893529891967773e-01	1.457281708717346191e-01	4.295146167278289795e-01	7.669903803616762161e-03	0.000000000000000000e+00	0.000000000000000000e+00	-0.000000000000000000e+00	0.000000000000000000e+00	0.000000000000000000e+00	0.000000000000000000e+00	0.000000000000000000e+00	0.000000000000000000e+00	0.000000000000000000e+00	0.000000000000000000e+00	0.000000000000000000e+00	0.000000000000000000e+00	0.000000000000000000e+00	0.000000000000000000e+00	0.000000000000000000e+00	0.000000000000000000e+00	0.000000000000000000e+00	0.000000000000000000e+00	0.000000000000000000e+00	0.000000000000000000e+00	0.000000000000000000e+00	0.000000000000000000e+00	0.000000000000000000e+00
1.885839849710464478e-01	-2.621777355670928955e-01	4.292969033122062683e-02	1.467275381088256836e+00	-1.404414057731628418e+00	-1.609863340854644775e-01	1.609863340854644775e-01	4.601942375302314758e-03	4.770680367946624756e-01	0.000000000000000000e+00	0.000000000000000000e+00	0.000000000000000000e+00	4.448544383049011230e-01	0.000000000000000000e+00	0.000000000000000000e+00	0.000000000000000000e+00	3.574175238609313965e-01	0.000000000000000000e+00	0.000000000000000000e+00	2.822524607181549072e-01	2.024854570627212524e-01	0.000000000000000000e+00	0.000000000000000000e+00	2.116893529891967773e-01	1.457281708717346191e-01	4.295146167278289795e-01	7.669903803616762161e-03	0.000000000000000000e+00	0.000000000000000000e+00	0.000000000000000000e+00	0.000000000000000000e+00	0.000000000000000000e+00	0.000000000000000000e+00	0.000000000000000000e+00	0.000000000000000000e+00	0.000000000000000000e+00	0.000000000000000000e+00	0.000000000000000000e+00	0.000000000000000000e+00	0.000000000000000000e+00	0.000000000000000000e+00	0.000000000000000000e+00	0.000000000000000000e+00	0.000000000000000000e+00	0.000000000000000000e+00	0.000000000000000000e+00	0.000000000000000000e+00	0.000000000000000000e+00	0.000000000000000000e+00	0.000000000000000000e+00
1.885839849710464478e-01	-2.621777355670928955e-01	4.292969033122062683e-02	1.467275381088256836e+00	-1.404414057731628418e+00	-1.609863340854644775e-01	1.609863340854644775e-01	4.601942375302314758e-03	4.770680367946624756e-01	0.000000000000000000e+00	0.000000000000000000e+00	0.000000000000000000e+00	4.448544383049011230e-01	0.000000000000000000e+00	0.000000000000000000e+00	0.000000000000000000e+00	3.574175238609313965e-01	0.000000000000000000e+00	0.000000000000000000e+00	2.822524607181549072e-01	2.024854570627212524e-01	0.000000000000000000e+00	0.000000000000000000e+00	2.116893529891967773e-01	1.457281708717346191e-01	4.295146167278289795e-01	7.669903803616762161e-03	0.000000000000000000e+00	-0.000000000000000000e+00	0.000000000000000000e+00	0.000000000000000000e+00	0.000000000000000000e+00	0.000000000000000000e+00	0.000000000000000000e+00	0.000000000000000000e+00	0.000000000000000000e+00	0.000000000000000000e+00	0.000000000000000000e+00	0.000000000000000000e+00	0.000000000000000000e+00	0.000000000000000000e+00	0.000000000000000000e+00	0.000000000000000000e+00	0.000000000000000000e+00	0.000000000000000000e+00	0.000000000000000000e+00	0.000000000000000000e+00	0.000000000000000000e+00	0.000000000000000000e+00	0.000000000000000000e+00
1.885839849710464478e-01	-2.621777355670928955e-01	4.292969033122062683e-02	1.467275381088256836e+00	-1.404414057731628418e+00	-1.609863340854644775e-01	1.609863340854644775e-01	4.601942375302314758e-03	4.770680367946624756e-01	0.000000000000000000e+00	0.000000000000000000e+00	0.000000000000000000e+00	4.448544383049011230e-01	0.000000000000000000e+00	0.000000000000000000e+00	0.000000000000000000e+00	3.574175238609313965e-01	0.000000000000000000e+00	0.000000000000000000e+00	2.822524607181549072e-01	2.024854570627212524e-01	0.000000000000000000e+00	0.000000000000000000e+00	2.116893529891967773e-01	1.457281708717346191e-01	4.295146167278289795e-01	7.669903803616762161e-03	0.000000000000000000e+00	3.906250000000000000e-03	0.000000000000000000e+00	-0.000000000000000000e+00	0.000000000000000000e+00	0.000000000000000000e+00	0.000000000000000000e+00	0.000000000000000000e+00	0.000000000000000000e+00	0.000000000000000000e+00	0.000000000000000000e+00	0.000000000000000000e+00	0.000000000000000000e+00	0.000000000000000000e+00	0.000000000000000000e+00	0.000000000000000000e+00	0.000000000000000000e+00	0.000000000000000000e+00	0.000000000000000000e+00	0.000000000000000000e+00	0.000000000000000000e+00	0.000000000000000000e+00	0.000000000000000000e+00
1.885839849710464478e-01	-2.621777355670928955e-01	4.292969033122062683e-02	1.467275381088256836e+00	-1.404414057731628418e+00	-1.609863340854644775e-01	1.609863340854644775e-01	4.601942375302314758e-03	4.770680367946624756e-01	0.000000000000000000e+00	0.000000000000000000e+00	0.000000000000000000e+00	4.448544383049011230e-01	0.000000000000000000e+00	0.000000000000000000e+00	0.000000000000000000e+00	3.574175238609313965e-01	0.000000000000000000e+00	0.000000000000000000e+00	2.822524607181549072e-01	2.024854570627212524e-01	0.000000000000000000e+00	0.000000000000000000e+00	2.116893529891967773e-01	1.457281708717346191e-01	4.295146167278289795e-01	7.669903803616762161e-03	-0.000000000000000000e+00	0.000000000000000000e+00	0.000000000000000000e+00	0.000000000000000000e+00	0.000000000000000000e+00	0.000000000000000000e+00	0.000000000000000000e+00	0.000000000000000000e+00	0.000000000000000000e+00	0.000000000000000000e+00	0.000000000000000000e+00	0.000000000000000000e+00	0.000000000000000000e+00	0.000000000000000000e+00	0.000000000000000000e+00	0.000000000000000000e+00	0.000000000000000000e+00	0.000000000000000000e+00	0.000000000000000000e+00	0.000000000000000000e+00	0.000000000000000000e+00	0.000000000000000000e+00	0.000000000000000000e+00
1.885839849710464478e-01	-2.621777355670928955e-01	4.292969033122062683e-02	1.467275381088256836e+00	-1.404414057731628418e+00	-1.609863340854644775e-01	1.609863340854644775e-01	4.601942375302314758e-03	4.770680367946624756e-01	0.000000000000000000e+00	0.000000000000000000e+00	0.000000000000000000e+00	4.448544383049011230e-01	0.000000000000000000e+00	0.000000000000000000e+00	0.000000000000000000e+00	3.574175238609313965e-01	0.000000000000000000e+00	0.000000000000000000e+00	2.822524607181549072e-01	2.024854570627212524e-01	0.000000000000000000e+00	0.000000000000000000e+00	2.116893529891967773e-01	1.457281708717346191e-01	4.295146167278289795e-01	7.669903803616762161e-03	-0.000000000000000000e+00	0.000000000000000000e+00	0.000000000000000000e+00	0.000000000000000000e+00	0.000000000000000000e+00	0.000000000000000000e+00	0.000000000000000000e+00	0.000000000000000000e+00	0.000000000000000000e+00	0.000000000000000000e+00	0.000000000000000000e+00	0.000000000000000000e+00	0.000000000000000000e+00	0.000000000000000000e+00	0.000000000000000000e+00	0.000000000000000000e+00	0.000000000000000000e+00	0.000000000000000000e+00	0.000000000000000000e+00	0.000000000000000000e+00	0.000000000000000000e+00	0.000000000000000000e+00	0.000000000000000000e+00
1.885839849710464478e-01	-2.621777355670928955e-01	4.292969033122062683e-02	1.467275381088256836e+00	-1.404414057731628418e+00	-1.609863340854644775e-01	1.609863340854644775e-01	4.601942375302314758e-03	4.770680367946624756e-01	0.000000000000000000e+00	0.000000000000000000e+00	0.000000000000000000e+00	4.448544383049011230e-01	0.000000000000000000e+00	0.000000000000000000e+00	0.000000000000000000e+00	3.574175238609313965e-01	0.000000000000000000e+00	0.000000000000000000e+00	2.822524607181549072e-01	2.024854570627212524e-01	0.000000000000000000e+00	0.000000000000000000e+00	2.116893529891967773e-01	1.457281708717346191e-01	4.295146167278289795e-01	7.669903803616762161e-03	3.906250000000000000e-03	0.000000000000000000e+00	0.000000000000000000e+00	3.906250000000000000e-03	0.000000000000000000e+00	0.000000000000000000e+00	0.000000000000000000e+00	0.000000000000000000e+00	0.000000000000000000e+00	0.000000000000000000e+00	0.000000000000000000e+00	0.000000000000000000e+00	0.000000000000000000e+00	0.000000000000000000e+00	0.000000000000000000e+00	0.000000000000000000e+00	0.000000000000000000e+00	0.000000000000000000e+00	0.000000000000000000e+00	0.000000000000000000e+00	0.000000000000000000e+00	0.000000000000000000e+00	0.000000000000000000e+00
1.885839849710464478e-01	-2.621777355670928955e-01	4.292969033122062683e-02	1.467275381088256836e+00	-1.404414057731628418e+00	-1.609863340854644775e-01	1.609863340854644775e-01	4.601942375302314758e-03	4.770680367946624756e-01	0.000000000000000000e+00	0.000000000000000000e+00	0.000000000000000000e+00	4.448544383049011230e-01	0.000000000000000000e+00	0.000000000000000000e+00	0.000000000000000000e+00	3.574175238609313965e-01	0.000000000000000000e+00	0.000000000000000000e+00	2.822524607181549072e-01	2.024854570627212524e-01	0.000000000000000000e+00	0.000000000000000000e+00	2.116893529891967773e-01	1.457281708717346191e-01	4.295146167278289795e-01	7.669903803616762161e-03	0.000000000000000000e+00	3.906250000000000000e-03	0.000000000000000000e+00	0.000000000000000000e+00	0.000000000000000000e+00	0.000000000000000000e+00	0.000000000000000000e+00	0.000000000000000000e+00	0.000000000000000000e+00	0.000000000000000000e+00	0.000000000000000000e+00	0.000000000000000000e+00	0.000000000000000000e+00	0.000000000000000000e+00	0.000000000000000000e+00	0.000000000000000000e+00	0.000000000000000000e+00	0.000000000000000000e+00	0.000000000000000000e+00	0.000000000000000000e+00	0.000000000000000000e+00	0.000000000000000000e+00	0.000000000000000000e+00
1.885839849710464478e-01	-2.621777355670928955e-01	4.292969033122062683e-02	1.467275381088256836e+00	-1.404414057731628418e+00	-1.609863340854644775e-01	1.609863340854644775e-01	4.601942375302314758e-03	4.770680367946624756e-01	0.000000000000000000e+00	0.000000000000000000e+00	0.000000000000000000e+00	4.448544383049011230e-01	0.000000000000000000e+00	0.000000000000000000e+00	0.000000000000000000e+00	3.574175238609313965e-01	0.000000000000000000e+00	0.000000000000000000e+00	2.822524607181549072e-01	2.024854570627212524e-01	0.000000000000000000e+00	0.000000000000000000e+00	2.116893529891967773e-01	1.457281708717346191e-01	4.295146167278289795e-01	7.669903803616762161e-03	0.000000000000000000e+00	0.000000000000000000e+00	-0.000000000000000000e+00	0.000000000000000000e+00	0.000000000000000000e+00	0.000000000000000000e+00	0.000000000000000000e+00	0.000000000000000000e+00	0.000000000000000000e+00	0.000000000000000000e+00	0.000000000000000000e+00	0.000000000000000000e+00	0.000000000000000000e+00	0.000000000000000000e+00	0.000000000000000000e+00	0.000000000000000000e+00	0.000000000000000000e+00	0.000000000000000000e+00	0.000000000000000000e+00	0.000000000000000000e+00	0.000000000000000000e+00	0.000000000000000000e+00	0.000000000000000000e+00
1.885839849710464478e-01	-2.621777355670928955e-01	4.292969033122062683e-02	1.467275381088256836e+00	-1.404414057731628418e+00	-1.609863340854644775e-01	1.609863340854644775e-01	4.601942375302314758e-03	4.770680367946624756e-01	0.000000000000000000e+00	0.000000000000000000e+00	0.000000000000000000e+00	4.448544383049011230e-01	0.000000000000000000e+00	0.000000000000000000e+00	0.000000000000000000e+00	3.574175238609313965e-01	0.000000000000000000e+00	0.000000000000000000e+00	2.822524607181549072e-01	2.024854570627212524e-01	0.000000000000000000e+00	0.000000000000000000e+00	2.116893529891967773e-01	1.457281708717346191e-01	4.295146167278289795e-01	7.669903803616762161e-03	0.000000000000000000e+00	0.000000000000000000e+00	0.000000000000000000e+00	0.000000000000000000e+00	0.000000000000000000e+00	0.000000000000000000e+00	0.000000000000000000e+00	0.000000000000000000e+00	0.000000000000000000e+00	0.000000000000000000e+00	0.000000000000000000e+00	0.000000000000000000e+00	0.000000000000000000e+00	0.000000000000000000e+00	0.000000000000000000e+00	0.000000000000000000e+00	0.000000000000000000e+00	0.000000000000000000e+00	0.000000000000000000e+00	0.000000000000000000e+00	0.000000000000000000e+00	0.000000000000000000e+00	0.000000000000000000e+00
1.885839849710464478e-01	-2.621777355670928955e-01	4.292969033122062683e-02	1.467275381088256836e+00	-1.404414057731628418e+00	-1.609863340854644775e-01	1.609863340854644775e-01	4.601942375302314758e-03	4.770680367946624756e-01	0.000000000000000000e+00	0.000000000000000000e+00	0.000000000000000000e+00	4.448544383049011230e-01	0.000000000000000000e+00	0.000000000000000000e+00	0.000000000000000000e+00	3.574175238609313965e-01	0.000000000000000000e+00	0.000000000000000000e+00	2.822524607181549072e-01	2.024854570627212524e-01	0.000000000000000000e+00	0.000000000000000000e+00	2.116893529891967773e-01	1.457281708717346191e-01	4.295146167278289795e-01	7.669903803616762161e-03	0.000000000000000000e+00	-0.000000000000000000e+00	-0.000000000000000000e+00	3.906250000000000000e-03	0.000000000000000000e+00	0.000000000000000000e+00	0.000000000000000000e+00	0.000000000000000000e+00	0.000000000000000000e+00	0.000000000000000000e+00	0.000000000000000000e+00	0.000000000000000000e+00	0.000000000000000000e+00	0.000000000000000000e+00	0.000000000000000000e+00	0.000000000000000000e+00	0.000000000000000000e+00	0.000000000000000000e+00	0.000000000000000000e+00	0.000000000000000000e+00	0.000000000000000000e+00	0.000000000000000000e+00	0.000000000000000000e+00
1.885839849710464478e-01	-2.621777355670928955e-01	4.292969033122062683e-02	1.467275381088256836e+00	-1.404414057731628418e+00	-1.609863340854644775e-01	1.609863340854644775e-01	4.601942375302314758e-03	4.770680367946624756e-01	0.000000000000000000e+00	0.000000000000000000e+00	0.000000000000000000e+00	4.448544383049011230e-01	0.000000000000000000e+00	0.000000000000000000e+00	0.000000000000000000e+00	3.574175238609313965e-01	0.000000000000000000e+00	0.000000000000000000e+00	2.822524607181549072e-01	2.024854570627212524e-01	0.000000000000000000e+00	0.000000000000000000e+00	2.116893529891967773e-01	1.457281708717346191e-01	4.295146167278289795e-01	7.669903803616762161e-03	0.000000000000000000e+00	0.000000000000000000e+00	0.000000000000000000e+00	3.906250000000000000e-03	0.000000000000000000e+00	0.000000000000000000e+00	0.000000000000000000e+00	0.000000000000000000e+00	0.000000000000000000e+00	0.000000000000000000e+00	0.000000000000000000e+00	0.000000000000000000e+00	0.000000000000000000e+00	0.000000000000000000e+00	0.000000000000000000e+00	0.000000000000000000e+00	0.000000000000000000e+00	0.000000000000000000e+00	0.000000000000000000e+00	0.000000000000000000e+00	0.000000000000000000e+00	0.000000000000000000e+00	0.000000000000000000e+00
1.885839849710464478e-01	-2.621777355670928955e-01	4.292969033122062683e-02	1.467275381088256836e+00	-1.404414057731628418e+00	-1.609863340854644775e-01	1.609863340854644775e-01	4.601942375302314758e-03	4.770680367946624756e-01	0.000000000000000000e+00	0.000000000000000000e+00	0.000000000000000000e+00	4.448544383049011230e-01	0.000000000000000000e+00	0.000000000000000000e+00	0.000000000000000000e+00	3.574175238609313965e-01	0.000000000000000000e+00	0.000000000000000000e+00	2.822524607181549072e-01	2.024854570627212524e-01	0.000000000000000000e+00	0.000000000000000000e+00	2.116893529891967773e-01	1.457281708717346191e-01	4.295146167278289795e-01	7.669903803616762161e-03	3.906250000000000000e-03	0.000000000000000000e+00	-0.000000000000000000e+00	3.906250000000000000e-03	0.000000000000000000e+00	0.000000000000000000e+00	0.000000000000000000e+00	0.000000000000000000e+00	0.000000000000000000e+00	0.000000000000000000e+00	0.000000000000000000e+00	0.000000000000000000e+00	0.000000000000000000e+00	0.000000000000000000e+00	0.000000000000000000e+00	0.000000000000000000e+00	0.000000000000000000e+00	0.000000000000000000e+00	0.000000000000000000e+00	0.000000000000000000e+00	0.000000000000000000e+00	0.000000000000000000e+00	0.000000000000000000e+00
1.885839849710464478e-01	-2.621777355670928955e-01	4.292969033122062683e-02	1.467275381088256836e+00	-1.404414057731628418e+00	-1.609863340854644775e-01	1.609863340854644775e-01	4.601942375302314758e-03	4.770680367946624756e-01	0.000000000000000000e+00	0.000000000000000000e+00	0.000000000000000000e+00	4.448544383049011230e-01	0.000000000000000000e+00	0.000000000000000000e+00	0.000000000000000000e+00	3.574175238609313965e-01	0.000000000000000000e+00	0.000000000000000000e+00	2.822524607181549072e-01	2.024854570627212524e-01	0.000000000000000000e+00	0.000000000000000000e+00	2.116893529891967773e-01	1.457281708717346191e-01	4.295146167278289795e-01	7.669903803616762161e-03	0.000000000000000000e+00	0.000000000000000000e+00	0.000000000000000000e+00	-0.000000000000000000e+00	0.000000000000000000e+00	0.000000000000000000e+00	0.000000000000000000e+00	0.000000000000000000e+00	0.000000000000000000e+00	0.000000000000000000e+00	0.000000000000000000e+00	0.000000000000000000e+00	0.000000000000000000e+00	0.000000000000000000e+00	0.000000000000000000e+00	0.000000000000000000e+00	0.000000000000000000e+00	0.000000000000000000e+00	0.000000000000000000e+00	0.000000000000000000e+00	0.000000000000000000e+00	0.000000000000000000e+00	0.000000000000000000e+00
1.885839849710464478e-01	-2.621777355670928955e-01	4.292969033122062683e-02	1.467275381088256836e+00	-1.404414057731628418e+00	-1.609863340854644775e-01	1.609863340854644775e-01	4.601942375302314758e-03	4.770680367946624756e-01	0.000000000000000000e+00	0.000000000000000000e+00	0.000000000000000000e+00	4.448544383049011230e-01	0.000000000000000000e+00	0.000000000000000000e+00	0.000000000000000000e+00	3.574175238609313965e-01	0.000000000000000000e+00	0.000000000000000000e+00	2.822524607181549072e-01	2.024854570627212524e-01	0.000000000000000000e+00	0.000000000000000000e+00	2.116893529891967773e-01	1.457281708717346191e-01	4.295146167278289795e-01	7.669903803616762161e-03	-0.000000000000000000e+00	-0.000000000000000000e+00	0.000000000000000000e+00	3.906250000000000000e-03	0.000000000000000000e+00	0.000000000000000000e+00	0.000000000000000000e+00	0.000000000000000000e+00	0.000000000000000000e+00	0.000000000000000000e+00	0.000000000000000000e+00	0.000000000000000000e+00	0.000000000000000000e+00	0.000000000000000000e+00	0.000000000000000000e+00	0.000000000000000000e+00	0.000000000000000000e+00	0.000000000000000000e+00	0.000000000000000000e+00	0.000000000000000000e+00	0.000000000000000000e+00	0.000000000000000000e+00	0.000000000000000000e+00
1.885839849710464478e-01	-2.621777355670928955e-01	4.292969033122062683e-02	1.467275381088256836e+00	-1.404414057731628418e+00	-1.609863340854644775e-01	1.609863340854644775e-01	4.601942375302314758e-03	4.770680367946624756e-01	0.000000000000000000e+00	0.000000000000000000e+00	0.000000000000000000e+00	4.448544383049011230e-01	0.000000000000000000e+00	0.000000000000000000e+00	0.000000000000000000e+00	3.574175238609313965e-01	0.000000000000000000e+00	0.000000000000000000e+00	2.822524607181549072e-01	2.024854570627212524e-01	0.000000000000000000e+00	0.000000000000000000e+00	2.116893529891967773e-01	1.457281708717346191e-01	4.295146167278289795e-01	7.669903803616762161e-03	0.000000000000000000e+00	0.000000000000000000e+00	0.000000000000000000e+00	3.906250000000000000e-03	0.000000000000000000e+00	0.000000000000000000e+00	0.000000000000000000e+00	0.000000000000000000e+00	0.000000000000000000e+00	0.000000000000000000e+00	0.000000000000000000e+00	0.000000000000000000e+00	0.000000000000000000e+00	0.000000000000000000e+00	0.000000000000000000e+00	0.000000000000000000e+00	0.000000000000000000e+00	0.000000000000000000e+00	0.000000000000000000e+00	0.000000000000000000e+00	0.000000000000000000e+00	0.000000000000000000e+00	0.000000000000000000e+00
1.885839849710464478e-01	-2.621777355670928955e-01	4.292969033122062683e-02	1.467275381088256836e+00	-1.404414057731628418e+00	-1.609863340854644775e-01	1.609863340854644775e-01	4.601942375302314758e-03	4.770680367946624756e-01	0.000000000000000000e+00	0.000000000000000000e+00	0.000000000000000000e+00	4.448544383049011230e-01	0.000000000000000000e+00	0.000000000000000000e+00	0.000000000000000000e+00	3.574175238609313965e-01	0.000000000000000000e+00	0.000000000000000000e+00	2.822524607181549072e-01	2.024854570627212524e-01	0.000000000000000000e+00	0.000000000000000000e+00	2.116893529891967773e-01	1.457281708717346191e-01	4.295146167278289795e-01	7.669903803616762161e-03	-0.000000000000000000e+00	3.906250000000000000e-03	0.000000000000000000e+00	3.906250000000000000e-03	0.000000000000000000e+00	0.000000000000000000e+00	0.000000000000000000e+00	0.000000000000000000e+00	0.000000000000000000e+00	0.000000000000000000e+00	0.000000000000000000e+00	0.000000000000000000e+00	0.000000000000000000e+00	0.000000000000000000e+00	0.000000000000000000e+00	0.000000000000000000e+00	0.000000000000000000e+00	0.000000000000000000e+00	0.000000000000000000e+00	0.000000000000000000e+00	0.000000000000000000e+00	0.000000000000000000e+00	0.000000000000000000e+00
1.885839849710464478e-01	-2.621777355670928955e-01	4.139648750424385071e-02	1.467275381088256836e+00	-1.404414057731628418e+00	-1.609863340854644775e-01	1.609863340854644775e-01	4.601942375302314758e-03	4.770680367946624756e-01	0.000000000000000000e+00	0.000000000000000000e+00	0.000000000000000000e+00	4.448544383049011230e-01	0.000000000000000000e+00	0.000000000000000000e+00	0.000000000000000000e+00	3.574175238609313965e-01	0.000000000000000000e+00	0.000000000000000000e+00	2.822524607181549072e-01	2.024854570627212524e-01	0.000000000000000000e+00	0.000000000000000000e+00	2.116893529891967773e-01	1.457281708717346191e-01	4.295146167278289795e-01	7.669903803616762161e-03	0.000000000000000000e+00	0.000000000000000000e+00	-0.000000000000000000e+00	0.000000000000000000e+00	0.000000000000000000e+00	0.000000000000000000e+00	0.000000000000000000e+00	0.000000000000000000e+00	0.000000000000000000e+00	0.000000000000000000e+00	0.000000000000000000e+00	0.000000000000000000e+00	0.000000000000000000e+00	0.000000000000000000e+00	0.000000000000000000e+00	0.000000000000000000e+00	0.000000000000000000e+00	0.000000000000000000e+00	0.000000000000000000e+00	0.000000000000000000e+00	0.000000000000000000e+00	0.000000000000000000e+00	0.000000000000000000e+00
1.885839849710464478e-01	-2.621777355670928955e-01	4.292969033122062683e-02	1.467275381088256836e+00	-1.404414057731628418e+00	-1.609863340854644775e-01	1.609863340854644775e-01	4.601942375302314758e-03	4.770680367946624756e-01	0.000000000000000000e+00	0.000000000000000000e+00	0.000000000000000000e+00	4.448544383049011230e-01	0.000000000000000000e+00	0.000000000000000000e+00	0.000000000000000000e+00	3.574175238609313965e-01	0.000000000000000000e+00	0.000000000000000000e+00	2.822524607181549072e-01	2.024854570627212524e-01	0.000000000000000000e+00	0.000000000000000000e+00	2.116893529891967773e-01	1.457281708717346191e-01	4.295146167278289795e-01	7.669903803616762161e-03	0.000000000000000000e+00	7.812500000000000000e-03	0.000000000000000000e+00	0.000000000000000000e+00	0.000000000000000000e+00	0.000000000000000000e+00	0.000000000000000000e+00	0.000000000000000000e+00	0.000000000000000000e+00	0.000000000000000000e+00	0.000000000000000000e+00	0.000000000000000000e+00	0.000000000000000000e+00	0.000000000000000000e+00	0.000000000000000000e+00	0.000000000000000000e+00	0.000000000000000000e+00	0.000000000000000000e+00	0.000000000000000000e+00	0.000000000000000000e+00	0.000000000000000000e+00	0.000000000000000000e+00	0.000000000000000000e+00
1.885839849710464478e-01	-2.621777355670928955e-01	4.139648750424385071e-02	1.467275381088256836e+00	-1.404414057731628418e+00	-1.609863340854644775e-01	1.609863340854644775e-01	4.601942375302314758e-03	4.770680367946624756e-01	0.000000000000000000e+00	0.000000000000000000e+00	0.000000000000000000e+00	4.448544383049011230e-01	0.000000000000000000e+00	0.000000000000000000e+00	0.000000000000000000e+00	3.574175238609313965e-01	0.000000000000000000e+00	0.000000000000000000e+00	2.822524607181549072e-01	2.024854570627212524e-01	0.000000000000000000e+00	0.000000000000000000e+00	2.116893529891967773e-01	1.457281708717346191e-01	4.295146167278289795e-01	7.669903803616762161e-03	0.000000000000000000e+00	3.906250000000000000e-03	-3.906250000000000000e-03	0.000000000000000000e+00	0.000000000000000000e+00	0.000000000000000000e+00	0.000000000000000000e+00	0.000000000000000000e+00	0.000000000000000000e+00	0.000000000000000000e+00	0.000000000000000000e+00	0.000000000000000000e+00	0.000000000000000000e+00	0.000000000000000000e+00	0.000000000000000000e+00	0.000000000000000000e+00	0.000000000000000000e+00	0.000000000000000000e+00	0.000000000000000000e+00	0.000000000000000000e+00	0.000000000000000000e+00	0.000000000000000000e+00	0.000000000000000000e+00
1.885839849710464478e-01	-2.621777355670928955e-01	4.292969033122062683e-02	1.467275381088256836e+00	-1.404414057731628418e+00	-1.609863340854644775e-01	1.609863340854644775e-01	4.601942375302314758e-03	4.770680367946624756e-01	0.000000000000000000e+00	0.000000000000000000e+00	0.000000000000000000e+00	4.448544383049011230e-01	0.000000000000000000e+00	0.000000000000000000e+00	0.000000000000000000e+00	3.574175238609313965e-01	0.000000000000000000e+00	0.000000000000000000e+00	2.822524607181549072e-01	2.024854570627212524e-01	0.000000000000000000e+00	0.000000000000000000e+00	2.116893529891967773e-01	1.457281708717346191e-01	4.295146167278289795e-01	7.669903803616762161e-03	3.906250000000000000e-03	3.906250000000000000e-03	3.906250000000000000e-03	0.000000000000000000e+00	0.000000000000000000e+00	0.000000000000000000e+00	0.000000000000000000e+00	0.000000000000000000e+00	0.000000000000000000e+00	0.000000000000000000e+00	0.000000000000000000e+00	0.000000000000000000e+00	0.000000000000000000e+00	0.000000000000000000e+00	0.000000000000000000e+00	0.000000000000000000e+00	0.000000000000000000e+00	0.000000000000000000e+00	0.000000000000000000e+00	0.000000000000000000e+00	0.000000000000000000e+00	0.000000000000000000e+00	0.000000000000000000e+00
1.885839849710464478e-01	-2.621777355670928955e-01	4.139648750424385071e-02	1.467275381088256836e+00	-1.404414057731628418e+00	-1.609863340854644775e-01	1.609863340854644775e-01	4.601942375302314758e-03	4.770680367946624756e-01	0.000000000000000000e+00	0.000000000000000000e+00	0.000000000000000000e+00	4.448544383049011230e-01	0.000000000000000000e+00	0.000000000000000000e+00	0.000000000000000000e+00	3.574175238609313965e-01	0.000000000000000000e+00	0.000000000000000000e+00	2.822524607181549072e-01	2.024854570627212524e-01	0.000000000000000000e+00	0.000000000000000000e+00	2.116893529891967773e-01	1.457281708717346191e-01	4.295146167278289795e-01	7.669903803616762161e-03	0.000000000000000000e+00	0.000000000000000000e+00	3.906250000000000000e-03	3.906250000000000000e-03	0.000000000000000000e+00	0.000000000000000000e+00	0.000000000000000000e+00	0.000000000000000000e+00	0.000000000000000000e+00	0.000000000000000000e+00	0.000000000000000000e+00	0.000000000000000000e+00	0.000000000000000000e+00	0.000000000000000000e+00	0.000000000000000000e+00	0.000000000000000000e+00	0.000000000000000000e+00	0.000000000000000000e+00	0.000000000000000000e+00	0.000000000000000000e+00	0.000000000000000000e+00	0.000000000000000000e+00	0.000000000000000000e+00
1.885839849710464478e-01	-2.621777355670928955e-01	4.139648750424385071e-02	1.467275381088256836e+00	-1.404414057731628418e+00	-1.609863340854644775e-01	1.609863340854644775e-01	4.601942375302314758e-03	4.770680367946624756e-01	0.000000000000000000e+00	0.000000000000000000e+00	0.000000000000000000e+00	4.448544383049011230e-01	0.000000000000000000e+00	0.000000000000000000e+00	0.000000000000000000e+00	3.574175238609313965e-01	0.000000000000000000e+00	0.000000000000000000e+00	2.822524607181549072e-01	2.024854570627212524e-01	0.000000000000000000e+00	0.000000000000000000e+00	2.116893529891967773e-01	1.457281708717346191e-01	4.295146167278289795e-01	7.669903803616762161e-03	0.000000000000000000e+00	0.000000000000000000e+00	0.000000000000000000e+00	0.000000000000000000e+00	0.000000000000000000e+00	0.000000000000000000e+00	0.000000000000000000e+00	0.000000000000000000e+00	0.000000000000000000e+00	0.000000000000000000e+00	0.000000000000000000e+00	0.000000000000000000e+00	0.000000000000000000e+00	0.000000000000000000e+00	0.000000000000000000e+00	0.000000000000000000e+00	0.000000000000000000e+00	0.000000000000000000e+00	0.000000000000000000e+00	0.000000000000000000e+00	0.000000000000000000e+00	0.000000000000000000e+00	0.000000000000000000e+00
1.885839849710464478e-01	-2.621777355670928955e-01	4.139648750424385071e-02	1.467275381088256836e+00	-1.404414057731628418e+00	-1.609863340854644775e-01	1.609863340854644775e-01	4.601942375302314758e-03	4.770680367946624756e-01	0.000000000000000000e+00	0.000000000000000000e+00	0.000000000000000000e+00	4.448544383049011230e-01	0.000000000000000000e+00	0.000000000000000000e+00	0.000000000000000000e+00	3.574175238609313965e-01	0.000000000000000000e+00	0.000000000000000000e+00	2.822524607181549072e-01	2.024854570627212524e-01	0.000000000000000000e+00	0.000000000000000000e+00	2.116893529891967773e-01	1.457281708717346191e-01	4.295146167278289795e-01	7.669903803616762161e-03	0.000000000000000000e+00	3.906250000000000000e-03	3.906250000000000000e-03	-0.000000000000000000e+00	0.000000000000000000e+00	0.000000000000000000e+00	0.000000000000000000e+00	0.000000000000000000e+00	0.000000000000000000e+00	0.000000000000000000e+00	0.000000000000000000e+00	0.000000000000000000e+00	0.000000000000000000e+00	0.000000000000000000e+00	0.000000000000000000e+00	0.000000000000000000e+00	0.000000000000000000e+00	0.000000000000000000e+00	0.000000000000000000e+00	0.000000000000000000e+00	0.000000000000000000e+00	0.000000000000000000e+00	0.000000000000000000e+00
1.885839849710464478e-01	-2.621777355670928955e-01	4.139648750424385071e-02	1.467275381088256836e+00	-1.404414057731628418e+00	-1.609863340854644775e-01	1.609863340854644775e-01	4.601942375302314758e-03	4.770680367946624756e-01	0.000000000000000000e+00	0.000000000000000000e+00	0.000000000000000000e+00	4.448544383049011230e-01	0.000000000000000000e+00	0.000000000000000000e+00	0.000000000000000000e+00	3.574175238609313965e-01	0.000000000000000000e+00	0.000000000000000000e+00	2.822524607181549072e-01	2.024854570627212524e-01	0.000000000000000000e+00	0.000000000000000000e+00	2.116893529891967773e-01	1.457281708717346191e-01	4.295146167278289795e-01	7.669903803616762161e-03	0.000000000000000000e+00	3.906250000000000000e-03	-0.000000000000000000e+00	0.000000000000000000e+00	0.000000000000000000e+00	0.000000000000000000e+00	0.000000000000000000e+00	0.000000000000000000e+00	0.000000000000000000e+00	0.000000000000000000e+00	0.000000000000000000e+00	0.000000000000000000e+00	0.000000000000000000e+00	0.000000000000000000e+00	0.000000000000000000e+00	0.000000000000000000e+00	0.000000000000000000e+00	0.000000000000000000e+00	0.000000000000000000e+00	0.000000000000000000e+00	0.000000000000000000e+00	0.000000000000000000e+00	0.000000000000000000e+00
1.885839849710464478e-01	-2.621777355670928955e-01	4.139648750424385071e-02	1.467275381088256836e+00	-1.404414057731628418e+00	-1.609863340854644775e-01	1.609863340854644775e-01	4.601942375302314758e-03	4.770680367946624756e-01	0.000000000000000000e+00	0.000000000000000000e+00	0.000000000000000000e+00	4.448544383049011230e-01	0.000000000000000000e+00	0.000000000000000000e+00	0.000000000000000000e+00	3.574175238609313965e-01	0.000000000000000000e+00	0.000000000000000000e+00	2.822524607181549072e-01	2.024854570627212524e-01	0.000000000000000000e+00	0.000000000000000000e+00	2.116893529891967773e-01	1.457281708717346191e-01	4.295146167278289795e-01	7.669903803616762161e-03	0.000000000000000000e+00	0.000000000000000000e+00	-3.906250000000000000e-03	0.000000000000000000e+00	0.000000000000000000e+00	0.000000000000000000e+00	0.000000000000000000e+00	0.000000000000000000e+00	0.000000000000000000e+00	0.000000000000000000e+00	0.000000000000000000e+00	0.000000000000000000e+00	0.000000000000000000e+00	0.000000000000000000e+00	0.000000000000000000e+00	0.000000000000000000e+00	0.000000000000000000e+00	0.000000000000000000e+00	0.000000000000000000e+00	0.000000000000000000e+00	0.000000000000000000e+00	0.000000000000000000e+00	0.000000000000000000e+00
1.885839849710464478e-01	-2.621777355670928955e-01	4.139648750424385071e-02	1.467275381088256836e+00	-1.404414057731628418e+00	-1.609863340854644775e-01	1.609863340854644775e-01	4.601942375302314758e-03	4.770680367946624756e-01	0.000000000000000000e+00	0.000000000000000000e+00	0.000000000000000000e+00	4.448544383049011230e-01	0.000000000000000000e+00	0.000000000000000000e+00	0.000000000000000000e+00	3.574175238609313965e-01	0.000000000000000000e+00	0.000000000000000000e+00	2.822524607181549072e-01	2.024854570627212524e-01	0.000000000000000000e+00	0.000000000000000000e+00	2.116893529891967773e-01	1.457281708717346191e-01	4.295146167278289795e-01	7.669903803616762161e-03	0.000000000000000000e+00	3.906250000000000000e-03	0.000000000000000000e+00	-0.000000000000000000e+00	0.000000000000000000e+00	0.000000000000000000e+00	0.000000000000000000e+00	0.000000000000000000e+00	0.000000000000000000e+00	0.000000000000000000e+00	0.000000000000000000e+00	0.000000000000000000e+00	0.000000000000000000e+00	0.000000000000000000e+00	0.000000000000000000e+00	0.000000000000000000e+00	0.000000000000000000e+00	0.000000000000000000e+00	0.000000000000000000e+00	0.000000000000000000e+00	0.000000000000000000e+00	0.000000000000000000e+00	0.000000000000000000e+00
1.885839849710464478e-01	-2.621777355670928955e-01	4.139648750424385071e-02	1.467275381088256836e+00	-1.404414057731628418e+00	-1.609863340854644775e-01	1.609863340854644775e-01	4.601942375302314758e-03	4.770680367946624756e-01	0.000000000000000000e+00	0.000000000000000000e+00	0.000000000000000000e+00	4.448544383049011230e-01	0.000000000000000000e+00	0.000000000000000000e+00	0.000000000000000000e+00	3.574175238609313965e-01	0.000000000000000000e+00	0.000000000000000000e+00	2.822524607181549072e-01	2.024854570627212524e-01	0.000000000000000000e+00	0.000000000000000000e+00	2.116893529891967773e-01	1.457281708717346191e-01	4.295146167278289795e-01	7.669903803616762161e-03	3.906250000000000000e-03	0.000000000000000000e+00	-0.000000000000000000e+00	0.000000000000000000e+00	0.000000000000000000e+00	0.000000000000000000e+00	0.000000000000000000e+00	0.000000000000000000e+00	0.000000000000000000e+00	0.000000000000000000e+00	0.000000000000000000e+00	0.000000000000000000e+00	0.000000000000000000e+00	0.000000000000000000e+00	0.000000000000000000e+00	0.000000000000000000e+00	0.000000000000000000e+00	0.000000000000000000e+00	0.000000000000000000e+00	0.000000000000000000e+00	0.000000000000000000e+00	0.000000000000000000e+00	0.000000000000000000e+00
1.885839849710464478e-01	-2.621777355670928955e-01	4.139648750424385071e-02	1.467275381088256836e+00	-1.404414057731628418e+00	-1.609863340854644775e-01	1.609863340854644775e-01	4.601942375302314758e-03	4.770680367946624756e-01	0.000000000000000000e+00	0.000000000000000000e+00	0.000000000000000000e+00	4.448544383049011230e-01	0.000000000000000000e+00	0.000000000000000000e+00	0.000000000000000000e+00	3.574175238609313965e-01	0.000000000000000000e+00	0.000000000000000000e+00	2.822524607181549072e-01	2.024854570627212524e-01	0.000000000000000000e+00	0.000000000000000000e+00	2.116893529891967773e-01	1.457281708717346191e-01	4.295146167278289795e-01	7.669903803616762161e-03	0.000000000000000000e+00	3.906250000000000000e-03	0.000000000000000000e+00	0.000000000000000000e+00	0.000000000000000000e+00	0.000000000000000000e+00	0.000000000000000000e+00	0.000000000000000000e+00	0.000000000000000000e+00	0.000000000000000000e+00	0.000000000000000000e+00	0.000000000000000000e+00	0.000000000000000000e+00	0.000000000000000000e+00	0.000000000000000000e+00	0.000000000000000000e+00	0.000000000000000000e+00	0.000000000000000000e+00	0.000000000000000000e+00	0.000000000000000000e+00	0.000000000000000000e+00	0.000000000000000000e+00	0.000000000000000000e+00
1.885839849710464478e-01	-2.621777355670928955e-01	4.139648750424385071e-02	1.467275381088256836e+00	-1.404414057731628418e+00	-1.609863340854644775e-01	1.609863340854644775e-01	4.601942375302314758e-03	4.770680367946624756e-01	0.000000000000000000e+00	0.000000000000000000e+00	0.000000000000000000e+00	4.448544383049011230e-01	0.000000000000000000e+00	0.000000000000000000e+00	0.000000000000000000e+00	3.574175238609313965e-01	0.000000000000000000e+00	0.000000000000000000e+00	2.822524607181549072e-01	2.024854570627212524e-01	0.000000000000000000e+00	0.000000000000000000e+00	2.116893529891967773e-01	1.457281708717346191e-01	4.295146167278289795e-01	7.669903803616762161e-03	3.906250000000000000e-03	0.000000000000000000e+00	3.906250000000000000e-03	0.000000000000000000e+00	0.000000000000000000e+00	0.000000000000000000e+00	0.000000000000000000e+00	0.000000000000000000e+00	0.000000000000000000e+00	0.000000000000000000e+00	0.000000000000000000e+00	0.000000000000000000e+00	0.000000000000000000e+00	0.000000000000000000e+00	0.000000000000000000e+00	0.000000000000000000e+00	0.000000000000000000e+00	0.000000000000000000e+00	0.000000000000000000e+00	0.000000000000000000e+00	0.000000000000000000e+00	0.000000000000000000e+00	0.000000000000000000e+00
1.885839849710464478e-01	-2.621777355670928955e-01	4.139648750424385071e-02	1.467275381088256836e+00	-1.404414057731628418e+00	-1.609863340854644775e-01	1.609863340854644775e-01	4.601942375302314758e-03	4.770680367946624756e-01	0.000000000000000000e+00	0.000000000000000000e+00	0.000000000000000000e+00	4.448544383049011230e-01	0.000000000000000000e+00	0.000000000000000000e+00	0.000000000000000000e+00	3.574175238609313965e-01	0.000000000000000000e+00	0.000000000000000000e+00	2.822524607181549072e-01	2.024854570627212524e-01	0.000000000000000000e+00	0.000000000000000000e+00	2.116893529891967773e-01	1.457281708717346191e-01	4.295146167278289795e-01	7.669903803616762161e-03	0.000000000000000000e+00	0.000000000000000000e+00	3.906250000000000000e-03	0.000000000000000000e+00	0.000000000000000000e+00	0.000000000000000000e+00	0.000000000000000000e+00	0.000000000000000000e+00	0.000000000000000000e+00	0.000000000000000000e+00	0.000000000000000000e+00	0.000000000000000000e+00	0.000000000000000000e+00	0.000000000000000000e+00	0.000000000000000000e+00	0.000000000000000000e+00	0.000000000000000000e+00	0.000000000000000000e+00	0.000000000000000000e+00	0.000000000000000000e+00	0.000000000000000000e+00	0.000000000000000000e+00	0.000000000000000000e+00
1.885839849710464478e-01	-2.621777355670928955e-01	4.139648750424385071e-02	1.467275381088256836e+00	-1.404414057731628418e+00	-1.609863340854644775e-01	1.609863340854644775e-01	4.601942375302314758e-03	4.770680367946624756e-01	0.000000000000000000e+00	0.000000000000000000e+00	0.000000000000000000e+00	4.448544383049011230e-01	0.000000000000000000e+00	0.000000000000000000e+00	0.000000000000000000e+00	3.574175238609313965e-01	0.000000000000000000e+00	0.000000000000000000e+00	2.822524607181549072e-01	2.024854570627212524e-01	0.000000000000000000e+00	0.000000000000000000e+00	2.116893529891967773e-01	1.457281708717346191e-01	4.295146167278289795e-01	7.669903803616762161e-03	0.000000000000000000e+00	0.000000000000000000e+00	-0.000000000000000000e+00	3.906250000000000000e-03	0.000000000000000000e+00	0.000000000000000000e+00	0.000000000000000000e+00	0.000000000000000000e+00	0.000000000000000000e+00	0.000000000000000000e+00	0.000000000000000000e+00	0.000000000000000000e+00	0.000000000000000000e+00	0.000000000000000000e+00	0.000000000000000000e+00	0.000000000000000000e+00	0.000000000000000000e+00	0.000000000000000000e+00	0.000000000000000000e+00	0.000000000000000000e+00	0.000000000000000000e+00	0.000000000000000000e+00	0.000000000000000000e+00
1.885839849710464478e-01	-2.621777355670928955e-01	4.292969033122062683e-02	1.467275381088256836e+00	-1.404414057731628418e+00	-1.609863340854644775e-01	1.609863340854644775e-01	4.601942375302314758e-03	4.770680367946624756e-01	0.000000000000000000e+00	0.000000000000000000e+00	0.000000000000000000e+00	4.448544383049011230e-01	0.000000000000000000e+00	0.000000000000000000e+00	0.000000000000000000e+00	3.574175238609313965e-01	0.000000000000000000e+00	0.000000000000000000e+00	2.822524607181549072e-01	2.024854570627212524e-01	0.000000000000000000e+00	0.000000000000000000e+00	2.116893529891967773e-01	1.457281708717346191e-01	4.295146167278289795e-01	7.669903803616762161e-03	0.000000000000000000e+00	3.906250000000000000e-03	3.906250000000000000e-03	-0.000000000000000000e+00	0.000000000000000000e+00	0.000000000000000000e+00	0.000000000000000000e+00	0.000000000000000000e+00	0.000000000000000000e+00	0.000000000000000000e+00	0.000000000000000000e+00	0.000000000000000000e+00	0.000000000000000000e+00	0.000000000000000000e+00	0.000000000000000000e+00	0.000000000000000000e+00	0.000000000000000000e+00	0.000000000000000000e+00	0.000000000000000000e+00	0.000000000000000000e+00	0.000000000000000000e+00	0.000000000000000000e+00	0.000000000000000000e+00
1.885839849710464478e-01	-2.621777355670928955e-01	4.292969033122062683e-02	1.467275381088256836e+00	-1.404414057731628418e+00	-1.609863340854644775e-01	1.609863340854644775e-01	4.601942375302314758e-03	4.770680367946624756e-01	0.000000000000000000e+00	0.000000000000000000e+00	0.000000000000000000e+00	4.448544383049011230e-01	0.000000000000000000e+00	0.000000000000000000e+00	0.000000000000000000e+00	3.574175238609313965e-01	0.000000000000000000e+00	0.000000000000000000e+00	2.822524607181549072e-01	2.024854570627212524e-01	0.000000000000000000e+00	0.000000000000000000e+00	2.116893529891967773e-01	1.457281708717346191e-01	4.295146167278289795e-01	7.669903803616762161e-03	0.000000000000000000e+00	-0.000000000000000000e+00	0.000000000000000000e+00	0.000000000000000000e+00	0.000000000000000000e+00	0.000000000000000000e+00	0.000000000000000000e+00	0.000000000000000000e+00	0.000000000000000000e+00	0.000000000000000000e+00	0.000000000000000000e+00	0.000000000000000000e+00	0.000000000000000000e+00	0.000000000000000000e+00	0.000000000000000000e+00	0.000000000000000000e+00	0.000000000000000000e+00	0.000000000000000000e+00	0.000000000000000000e+00	0.000000000000000000e+00	0.000000000000000000e+00	0.000000000000000000e+00	0.000000000000000000e+00
1.885839849710464478e-01	-2.621777355670928955e-01	4.292969033122062683e-02	1.467275381088256836e+00	-1.404414057731628418e+00	-1.609863340854644775e-01	1.609863340854644775e-01	4.601942375302314758e-03	4.770680367946624756e-01	0.000000000000000000e+00	0.000000000000000000e+00	0.000000000000000000e+00	4.448544383049011230e-01	0.000000000000000000e+00	0.000000000000000000e+00	0.000000000000000000e+00	3.574175238609313965e-01	0.000000000000000000e+00	0.000000000000000000e+00	2.822524607181549072e-01	2.024854570627212524e-01	0.000000000000000000e+00	0.000000000000000000e+00	2.116893529891967773e-01	1.457281708717346191e-01	4.295146167278289795e-01	7.669903803616762161e-03	0.000000000000000000e+00	3.906250000000000000e-03	0.000000000000000000e+00	3.906250000000000000e-03	0.000000000000000000e+00	0.000000000000000000e+00	0.000000000000000000e+00	0.000000000000000000e+00	0.000000000000000000e+00	0.000000000000000000e+00	0.000000000000000000e+00	0.000000000000000000e+00	0.000000000000000000e+00	0.000000000000000000e+00	0.000000000000000000e+00	0.000000000000000000e+00	0.000000000000000000e+00	0.000000000000000000e+00	0.000000000000000000e+00	0.000000000000000000e+00	0.000000000000000000e+00	0.000000000000000000e+00	0.000000000000000000e+00
1.885839849710464478e-01	-2.621777355670928955e-01	4.292969033122062683e-02	1.467275381088256836e+00	-1.404414057731628418e+00	-1.609863340854644775e-01	1.609863340854644775e-01	4.601942375302314758e-03	4.770680367946624756e-01	0.000000000000000000e+00	0.000000000000000000e+00	0.000000000000000000e+00	4.448544383049011230e-01	0.000000000000000000e+00	0.000000000000000000e+00	0.000000000000000000e+00	3.574175238609313965e-01	0.000000000000000000e+00	0.000000000000000000e+00	2.822524607181549072e-01	2.024854570627212524e-01	0.000000000000000000e+00	0.000000000000000000e+00	2.116893529891967773e-01	1.457281708717346191e-01	4.295146167278289795e-01	7.669903803616762161e-03	3.906250000000000000e-03	0.000000000000000000e+00	-0.000000000000000000e+00	-0.000000000000000000e+00	0.000000000000000000e+00	0.000000000000000000e+00	0.000000000000000000e+00	0.000000000000000000e+00	0.000000000000000000e+00	0.000000000000000000e+00	0.000000000000000000e+00	0.000000000000000000e+00	0.000000000000000000e+00	0.000000000000000000e+00	0.000000000000000000e+00	0.000000000000000000e+00	0.000000000000000000e+00	0.000000000000000000e+00	0.000000000000000000e+00	0.000000000000000000e+00	0.000000000000000000e+00	0.000000000000000000e+00	0.000000000000000000e+00
1.885839849710464478e-01	-2.621777355670928955e-01	4.292969033122062683e-02	1.467275381088256836e+00	-1.404414057731628418e+00	-1.609863340854644775e-01	1.609863340854644775e-01	4.601942375302314758e-03	4.770680367946624756e-01	0.000000000000000000e+00	0.000000000000000000e+00	0.000000000000000000e+00	4.448544383049011230e-01	0.000000000000000000e+00	0.000000000000000000e+00	0.000000000000000000e+00	3.574175238609313965e-01	0.000000000000000000e+00	0.000000000000000000e+00	2.822524607181549072e-01	2.024854570627212524e-01	0.000000000000000000e+00	0.000000000000000000e+00	2.116893529891967773e-01	1.457281708717346191e-01	4.295146167278289795e-01	7.669903803616762161e-03	3.906250000000000000e-03	-0.000000000000000000e+00	3.906250000000000000e-03	-0.000000000000000000e+00	0.000000000000000000e+00	0.000000000000000000e+00	0.000000000000000000e+00	0.000000000000000000e+00	0.000000000000000000e+00	0.000000000000000000e+00	0.000000000000000000e+00	0.000000000000000000e+00	0.000000000000000000e+00	0.000000000000000000e+00	0.000000000000000000e+00	0.000000000000000000e+00	0.000000000000000000e+00	0.000000000000000000e+00	0.000000000000000000e+00	0.000000000000000000e+00	0.000000000000000000e+00	0.000000000000000000e+00	0.000000000000000000e+00
1.885839849710464478e-01	-2.621777355670928955e-01	4.292969033122062683e-02	1.467275381088256836e+00	-1.404414057731628418e+00	-1.609863340854644775e-01	1.609863340854644775e-01	4.601942375302314758e-03	4.770680367946624756e-01	0.000000000000000000e+00	0.000000000000000000e+00	0.000000000000000000e+00	4.448544383049011230e-01	0.000000000000000000e+00	0.000000000000000000e+00	0.000000000000000000e+00	3.574175238609313965e-01	0.000000000000000000e+00	0.000000000000000000e+00	2.822524607181549072e-01	2.024854570627212524e-01	0.000000000000000000e+00	0.000000000000000000e+00	2.116893529891967773e-01	1.457281708717346191e-01	4.295146167278289795e-01	7.669903803616762161e-03	-0.000000000000000000e+00	7.812500000000000000e-03	0.000000000000000000e+00	0.000000000000000000e+00	0.000000000000000000e+00	0.000000000000000000e+00	0.000000000000000000e+00	0.000000000000000000e+00	0.000000000000000000e+00	0.000000000000000000e+00	0.000000000000000000e+00	0.000000000000000000e+00	0.000000000000000000e+00	0.000000000000000000e+00	0.000000000000000000e+00	0.000000000000000000e+00	0.000000000000000000e+00	0.000000000000000000e+00	0.000000000000000000e+00	0.000000000000000000e+00	0.000000000000000000e+00	0.000000000000000000e+00	0.000000000000000000e+00
1.885839849710464478e-01	-2.621777355670928955e-01	4.292969033122062683e-02	1.467275381088256836e+00	-1.404414057731628418e+00	-1.609863340854644775e-01	1.609863340854644775e-01	4.601942375302314758e-03	4.770680367946624756e-01	0.000000000000000000e+00	0.000000000000000000e+00	0.000000000000000000e+00	4.448544383049011230e-01	0.000000000000000000e+00	0.000000000000000000e+00	0.000000000000000000e+00	3.574175238609313965e-01	0.000000000000000000e+00	0.000000000000000000e+00	2.822524607181549072e-01	2.024854570627212524e-01	0.000000000000000000e+00	0.000000000000000000e+00	2.116893529891967773e-01	1.457281708717346191e-01	4.295146167278289795e-01	7.669903803616762161e-03	3.906250000000000000e-03	0.000000000000000000e+00	0.000000000000000000e+00	0.000000000000000000e+00	0.000000000000000000e+00	0.000000000000000000e+00	0.000000000000000000e+00	0.000000000000000000e+00	0.000000000000000000e+00	0.000000000000000000e+00	0.000000000000000000e+00	0.000000000000000000e+00	0.000000000000000000e+00	0.000000000000000000e+00	0.000000000000000000e+00	0.000000000000000000e+00	0.000000000000000000e+00	0.000000000000000000e+00	0.000000000000000000e+00	0.000000000000000000e+00	0.000000000000000000e+00	0.000000000000000000e+00	0.000000000000000000e+00
1.885839849710464478e-01	-2.621777355670928955e-01	4.292969033122062683e-02	1.467275381088256836e+00	-1.404414057731628418e+00	-1.609863340854644775e-01	1.609863340854644775e-01	4.601942375302314758e-03	4.770680367946624756e-01	0.000000000000000000e+00	0.000000000000000000e+00	0.000000000000000000e+00	4.448544383049011230e-01	0.000000000000000000e+00	0.000000000000000000e+00	0.000000000000000000e+00	3.574175238609313965e-01	0.000000000000000000e+00	0.000000000000000000e+00	2.822524607181549072e-01	2.024854570627212524e-01	0.000000000000000000e+00	0.000000000000000000e+00	2.116893529891967773e-01	1.457281708717346191e-01	4.295146167278289795e-01	7.669903803616762161e-03	3.906250000000000000e-03	0.000000000000000000e+00	3.906250000000000000e-03	0.000000000000000000e+00	0.000000000000000000e+00	0.000000000000000000e+00	0.000000000000000000e+00	0.000000000000000000e+00	0.000000000000000000e+00	0.000000000000000000e+00	0.000000000000000000e+00	0.000000000000000000e+00	0.000000000000000000e+00	0.000000000000000000e+00	0.000000000000000000e+00	0.000000000000000000e+00	0.000000000000000000e+00	0.000000000000000000e+00	0.000000000000000000e+00	0.000000000000000000e+00	0.000000000000000000e+00	0.000000000000000000e+00	0.000000000000000000e+00
1.885839849710464478e-01	-2.621777355670928955e-01	4.292969033122062683e-02	1.467275381088256836e+00	-1.404414057731628418e+00	-1.609863340854644775e-01	1.609863340854644775e-01	4.601942375302314758e-03	4.770680367946624756e-01	0.000000000000000000e+00	0.000000000000000000e+00	0.000000000000000000e+00	4.448544383049011230e-01	0.000000000000000000e+00	0.000000000000000000e+00	0.000000000000000000e+00	3.574175238609313965e-01	0.000000000000000000e+00	0.000000000000000000e+00	2.822524607181549072e-01	2.024854570627212524e-01	0.000000000000000000e+00	0.000000000000000000e+00	2.116893529891967773e-01	1.457281708717346191e-01	4.295146167278289795e-01	7.669903803616762161e-03	-0.000000000000000000e+00	-0.000000000000000000e+00	3.906250000000000000e-03	3.906250000000000000e-03	0.000000000000000000e+00	0.000000000000000000e+00	0.000000000000000000e+00	0.000000000000000000e+00	0.000000000000000000e+00	0.000000000000000000e+00	0.000000000000000000e+00	0.000000000000000000e+00	0.000000000000000000e+00	0.000000000000000000e+00	0.000000000000000000e+00	0.000000000000000000e+00	0.000000000000000000e+00	0.000000000000000000e+00	0.000000000000000000e+00	0.000000000000000000e+00	0.000000000000000000e+00	0.000000000000000000e+00	0.000000000000000000e+00
1.885839849710464478e-01	-2.621777355670928955e-01	4.292969033122062683e-02	1.467275381088256836e+00	-1.404414057731628418e+00	-1.609863340854644775e-01	1.609863340854644775e-01	4.601942375302314758e-03	4.770680367946624756e-01	0.000000000000000000e+00	0.000000000000000000e+00	0.000000000000000000e+00	4.448544383049011230e-01	0.000000000000000000e+00	0.000000000000000000e+00	0.000000000000000000e+00	3.574175238609313965e-01	0.000000000000000000e+00	0.000000000000000000e+00	2.822524607181549072e-01	2.024854570627212524e-01	0.000000000000000000e+00	0.000000000000000000e+00	2.116893529891967773e-01	1.457281708717346191e-01	4.295146167278289795e-01	7.669903803616762161e-03	0.000000000000000000e+00	0.000000000000000000e+00	0.000000000000000000e+00	0.000000000000000000e+00	0.000000000000000000e+00	0.000000000000000000e+00	0.000000000000000000e+00	0.000000000000000000e+00	0.000000000000000000e+00	0.000000000000000000e+00	0.000000000000000000e+00	0.000000000000000000e+00	0.000000000000000000e+00	0.000000000000000000e+00	0.000000000000000000e+00	0.000000000000000000e+00	0.000000000000000000e+00	0.000000000000000000e+00	0.000000000000000000e+00	0.000000000000000000e+00	0.000000000000000000e+00	0.000000000000000000e+00	0.000000000000000000e+00
1.885839849710464478e-01	-2.621777355670928955e-01	4.292969033122062683e-02	1.467275381088256836e+00	-1.404414057731628418e+00	-1.609863340854644775e-01	1.609863340854644775e-01	4.601942375302314758e-03	4.770680367946624756e-01	0.000000000000000000e+00	0.000000000000000000e+00	0.000000000000000000e+00	4.448544383049011230e-01	0.000000000000000000e+00	0.000000000000000000e+00	0.000000000000000000e+00	3.574175238609313965e-01	0.000000000000000000e+00	0.000000000000000000e+00	2.822524607181549072e-01	2.024854570627212524e-01	0.000000000000000000e+00	0.000000000000000000e+00	2.116893529891967773e-01	1.457281708717346191e-01	4.295146167278289795e-01	7.669903803616762161e-03	0.000000000000000000e+00	0.000000000000000000e+00	0.000000000000000000e+00	3.906250000000000000e-03	0.000000000000000000e+00	0.000000000000000000e+00	0.000000000000000000e+00	0.000000000000000000e+00	0.000000000000000000e+00	0.000000000000000000e+00	0.000000000000000000e+00	0.000000000000000000e+00	0.000000000000000000e+00	0.000000000000000000e+00	0.000000000000000000e+00	0.000000000000000000e+00	0.000000000000000000e+00	0.000000000000000000e+00	0.000000000000000000e+00	0.000000000000000000e+00	0.000000000000000000e+00	0.000000000000000000e+00	0.000000000000000000e+00
1.885839849710464478e-01	-2.621777355670928955e-01	4.292969033122062683e-02	1.467275381088256836e+00	-1.404414057731628418e+00	-1.609863340854644775e-01	1.609863340854644775e-01	4.601942375302314758e-03	4.770680367946624756e-01	0.000000000000000000e+00	0.000000000000000000e+00	0.000000000000000000e+00	4.448544383049011230e-01	0.000000000000000000e+00	0.000000000000000000e+00	0.000000000000000000e+00	3.574175238609313965e-01	0.000000000000000000e+00	0.000000000000000000e+00	2.822524607181549072e-01	2.024854570627212524e-01	0.000000000000000000e+00	0.000000000000000000e+00	2.116893529891967773e-01	1.457281708717346191e-01	4.295146167278289795e-01	7.669903803616762161e-03	0.000000000000000000e+00	0.000000000000000000e+00	0.000000000000000000e+00	0.000000000000000000e+00	0.000000000000000000e+00	0.000000000000000000e+00	0.000000000000000000e+00	0.000000000000000000e+00	0.000000000000000000e+00	0.000000000000000000e+00	0.000000000000000000e+00	0.000000000000000000e+00	0.000000000000000000e+00	0.000000000000000000e+00	0.000000000000000000e+00	0.000000000000000000e+00	0.000000000000000000e+00	0.000000000000000000e+00	0.000000000000000000e+00	0.000000000000000000e+00	0.000000000000000000e+00	0.000000000000000000e+00	0.000000000000000000e+00
1.885839849710464478e-01	-2.621777355670928955e-01	4.292969033122062683e-02	1.467275381088256836e+00	-1.404414057731628418e+00	-1.609863340854644775e-01	1.609863340854644775e-01	4.601942375302314758e-03	4.770680367946624756e-01	0.000000000000000000e+00	0.000000000000000000e+00	0.000000000000000000e+00	4.448544383049011230e-01	0.000000000000000000e+00	0.000000000000000000e+00	0.000000000000000000e+00	3.574175238609313965e-01	0.000000000000000000e+00	0.000000000000000000e+00	2.822524607181549072e-01	2.024854570627212524e-01	0.000000000000000000e+00	0.000000000000000000e+00	2.116893529891967773e-01	1.457281708717346191e-01	4.295146167278289795e-01	7.669903803616762161e-03	0.000000000000000000e+00	0.000000000000000000e+00	0.000000000000000000e+00	0.000000000000000000e+00	0.000000000000000000e+00	0.000000000000000000e+00	0.000000000000000000e+00	0.000000000000000000e+00	0.000000000000000000e+00	0.000000000000000000e+00	0.000000000000000000e+00	0.000000000000000000e+00	0.000000000000000000e+00	0.000000000000000000e+00	0.000000000000000000e+00	0.000000000000000000e+00	0.000000000000000000e+00	0.000000000000000000e+00	0.000000000000000000e+00	0.000000000000000000e+00	0.000000000000000000e+00	0.000000000000000000e+00	0.000000000000000000e+00
1.885839849710464478e-01	-2.621777355670928955e-01	4.292969033122062683e-02	1.467275381088256836e+00	-1.404414057731628418e+00	-1.609863340854644775e-01	1.609863340854644775e-01	4.601942375302314758e-03	4.770680367946624756e-01	0.000000000000000000e+00	0.000000000000000000e+00	0.000000000000000000e+00	4.448544383049011230e-01	0.000000000000000000e+00	0.000000000000000000e+00	0.000000000000000000e+00	3.574175238609313965e-01	0.000000000000000000e+00	0.000000000000000000e+00	2.822524607181549072e-01	2.024854570627212524e-01	0.000000000000000000e+00	0.000000000000000000e+00	2.116893529891967773e-01	1.457281708717346191e-01	4.295146167278289795e-01	7.669903803616762161e-03	-0.000000000000000000e+00	3.906250000000000000e-03	0.000000000000000000e+00	0.000000000000000000e+00	0.000000000000000000e+00	0.000000000000000000e+00	0.000000000000000000e+00	0.000000000000000000e+00	0.000000000000000000e+00	0.000000000000000000e+00	0.000000000000000000e+00	0.000000000000000000e+00	0.000000000000000000e+00	0.000000000000000000e+00	0.000000000000000000e+00	0.000000000000000000e+00	0.000000000000000000e+00	0.000000000000000000e+00	0.000000000000000000e+00	0.000000000000000000e+00	0.000000000000000000e+00	0.000000000000000000e+00	0.000000000000000000e+00
1.885839849710464478e-01	-2.621777355670928955e-01	4.292969033122062683e-02	1.467275381088256836e+00	-1.404414057731628418e+00	-1.609863340854644775e-01	1.609863340854644775e-01	4.601942375302314758e-03	4.770680367946624756e-01	0.000000000000000000e+00	0.000000000000000000e+00	0.000000000000000000e+00	4.448544383049011230e-01	0.000000000000000000e+00	0.000000000000000000e+00	0.000000000000000000e+00	3.574175238609313965e-01	0.000000000000000000e+00	0.000000000000000000e+00	2.822524607181549072e-01	2.024854570627212524e-01	0.000000000000000000e+00	0.000000000000000000e+00	2.116893529891967773e-01	1.457281708717346191e-01	4.295146167278289795e-01	7.669903803616762161e-03	0.000000000000000000e+00	0.000000000000000000e+00	0.000000000000000000e+00	0.000000000000000000e+00	0.000000000000000000e+00	0.000000000000000000e+00	0.000000000000000000e+00	0.000000000000000000e+00	0.000000000000000000e+00	0.000000000000000000e+00	0.000000000000000000e+00	0.000000000000000000e+00	0.000000000000000000e+00	0.000000000000000000e+00	0.000000000000000000e+00	0.000000000000000000e+00	0.000000000000000000e+00	0.000000000000000000e+00	0.000000000000000000e+00	0.000000000000000000e+00	0.000000000000000000e+00	0.000000000000000000e+00	0.000000000000000000e+00
1.885839849710464478e-01	-2.621777355670928955e-01	4.292969033122062683e-02	1.467275381088256836e+00	-1.404414057731628418e+00	-1.609863340854644775e-01	1.609863340854644775e-01	4.601942375302314758e-03	4.770680367946624756e-01	0.000000000000000000e+00	0.000000000000000000e+00	0.000000000000000000e+00	4.448544383049011230e-01	0.000000000000000000e+00	0.000000000000000000e+00	0.000000000000000000e+00	3.574175238609313965e-01	0.000000000000000000e+00	0.000000000000000000e+00	2.822524607181549072e-01	2.024854570627212524e-01	0.000000000000000000e+00	0.000000000000000000e+00	2.116893529891967773e-01	1.457281708717346191e-01	4.295146167278289795e-01	7.669903803616762161e-03	0.000000000000000000e+00	-0.000000000000000000e+00	-0.000000000000000000e+00	3.906250000000000000e-03	0.000000000000000000e+00	0.000000000000000000e+00	0.000000000000000000e+00	0.000000000000000000e+00	0.000000000000000000e+00	0.000000000000000000e+00	0.000000000000000000e+00	0.000000000000000000e+00	0.000000000000000000e+00	0.000000000000000000e+00	0.000000000000000000e+00	0.000000000000000000e+00	0.000000000000000000e+00	0.000000000000000000e+00	0.000000000000000000e+00	0.000000000000000000e+00	0.000000000000000000e+00	0.000000000000000000e+00	0.000000000000000000e+00
1.885839849710464478e-01	-2.621777355670928955e-01	4.292969033122062683e-02	1.467275381088256836e+00	-1.404414057731628418e+00	-1.609863340854644775e-01	1.609863340854644775e-01	4.601942375302314758e-03	4.770680367946624756e-01	0.000000000000000000e+00	0.000000000000000000e+00	0.000000000000000000e+00	4.448544383049011230e-01	0.000000000000000000e+00	0.000000000000000000e+00	0.000000000000000000e+00	3.574175238609313965e-01	0.000000000000000000e+00	0.000000000000000000e+00	2.822524607181549072e-01	2.024854570627212524e-01	0.000000000000000000e+00	0.000000000000000000e+00	2.116893529891967773e-01	1.457281708717346191e-01	4.295146167278289795e-01	7.669903803616762161e-03	-0.000000000000000000e+00	3.906250000000000000e-03	0.000000000000000000e+00	0.000000000000000000e+00	0.000000000000000000e+00	0.000000000000000000e+00	0.000000000000000000e+00	0.000000000000000000e+00	0.000000000000000000e+00	0.000000000000000000e+00	0.000000000000000000e+00	0.000000000000000000e+00	0.000000000000000000e+00	0.000000000000000000e+00	0.000000000000000000e+00	0.000000000000000000e+00	0.000000000000000000e+00	0.000000000000000000e+00	0.000000000000000000e+00	0.000000000000000000e+00	0.000000000000000000e+00	0.000000000000000000e+00	0.000000000000000000e+00
1.885839849710464478e-01	-2.621777355670928955e-01	4.292969033122062683e-02	1.467275381088256836e+00	-1.404414057731628418e+00	-1.609863340854644775e-01	1.609863340854644775e-01	4.601942375302314758e-03	4.770680367946624756e-01	0.000000000000000000e+00	0.000000000000000000e+00	0.000000000000000000e+00	4.448544383049011230e-01	0.000000000000000000e+00	0.000000000000000000e+00	0.000000000000000000e+00	3.574175238609313965e-01	0.000000000000000000e+00	0.000000000000000000e+00	2.822524607181549072e-01	2.024854570627212524e-01	0.000000000000000000e+00	0.000000000000000000e+00	2.116893529891967773e-01	1.457281708717346191e-01	4.295146167278289795e-01	7.669903803616762161e-03	0.000000000000000000e+00	0.000000000000000000e+00	0.000000000000000000e+00	0.000000000000000000e+00	0.000000000000000000e+00	0.000000000000000000e+00	0.000000000000000000e+00	0.000000000000000000e+00	0.000000000000000000e+00	0.000000000000000000e+00	0.000000000000000000e+00	0.000000000000000000e+00	0.000000000000000000e+00	0.000000000000000000e+00	0.000000000000000000e+00	0.000000000000000000e+00	0.000000000000000000e+00	0.000000000000000000e+00	0.000000000000000000e+00	0.000000000000000000e+00	0.000000000000000000e+00	0.000000000000000000e+00	0.000000000000000000e+00
1.885839849710464478e-01	-2.621777355670928955e-01	4.292969033122062683e-02	1.467275381088256836e+00	-1.404414057731628418e+00	-1.609863340854644775e-01	1.609863340854644775e-01	4.601942375302314758e-03	4.770680367946624756e-01	0.000000000000000000e+00	0.000000000000000000e+00	0.000000000000000000e+00	4.448544383049011230e-01	0.000000000000000000e+00	0.000000000000000000e+00	0.000000000000000000e+00	3.574175238609313965e-01	0.000000000000000000e+00	0.000000000000000000e+00	2.822524607181549072e-01	2.024854570627212524e-01	0.000000000000000000e+00	0.000000000000000000e+00	2.116893529891967773e-01	1.457281708717346191e-01	4.295146167278289795e-01	7.669903803616762161e-03	3.906250000000000000e-03	0.000000000000000000e+00	3.906250000000000000e-03	0.000000000000000000e+00	0.000000000000000000e+00	0.000000000000000000e+00	0.000000000000000000e+00	0.000000000000000000e+00	0.000000000000000000e+00	0.000000000000000000e+00	0.000000000000000000e+00	0.000000000000000000e+00	0.000000000000000000e+00	0.000000000000000000e+00	0.000000000000000000e+00	0.000000000000000000e+00	0.000000000000000000e+00	0.000000000000000000e+00	0.000000000000000000e+00	0.000000000000000000e+00	0.000000000000000000e+00	0.000000000000000000e+00	0.000000000000000000e+00
1.885839849710464478e-01	-2.621777355670928955e-01	4.292969033122062683e-02	1.467275381088256836e+00	-1.404414057731628418e+00	-1.609863340854644775e-01	1.609863340854644775e-01	4.601942375302314758e-03	4.770680367946624756e-01	0.000000000000000000e+00	0.000000000000000000e+00	0.000000000000000000e+00	4.448544383049011230e-01	0.000000000000000000e+00	0.000000000000000000e+00	0.000000000000000000e+00	3.574175238609313965e-01	0.000000000000000000e+00	0.000000000000000000e+00	2.822524607181549072e-01	2.024854570627212524e-01	0.000000000000000000e+00	0.000000000000000000e+00	2.116893529891967773e-01	1.457281708717346191e-01	4.295146167278289795e-01	7.669903803616762161e-03	0.000000000000000000e+00	-0.000000000000000000e+00	0.000000000000000000e+00	0.000000000000000000e+00	0.000000000000000000e+00	0.000000000000000000e+00	0.000000000000000000e+00	0.000000000000000000e+00	0.000000000000000000e+00	0.000000000000000000e+00	0.000000000000000000e+00	0.000000000000000000e+00	0.000000000000000000e+00	0.000000000000000000e+00	0.000000000000000000e+00	0.000000000000000000e+00	0.000000000000000000e+00	0.000000000000000000e+00	0.000000000000000000e+00	0.000000000000000000e+00	0.000000000000000000e+00	0.000000000000000000e+00	0.000000000000000000e+00
1.885839849710464478e-01	-2.621777355670928955e-01	4.292969033122062683e-02	1.467275381088256836e+00	-1.404414057731628418e+00	-1.609863340854644775e-01	1.609863340854644775e-01	4.601942375302314758e-03	4.770680367946624756e-01	0.000000000000000000e+00	0.000000000000000000e+00	0.000000000000000000e+00	4.448544383049011230e-01	0.000000000000000000e+00	0.000000000000000000e+00	0.000000000000000000e+00	3.574175238609313965e-01	0.000000000000000000e+00	0.000000000000000000e+00	2.822524607181549072e-01	2.024854570627212524e-01	0.000000000000000000e+00	0.000000000000000000e+00	2.116893529891967773e-01	1.457281708717346191e-01	4.295146167278289795e-01	7.669903803616762161e-03	0.000000000000000000e+00	0.000000000000000000e+00	-0.000000000000000000e+00	0.000000000000000000e+00	0.000000000000000000e+00	0.000000000000000000e+00	0.000000000000000000e+00	0.000000000000000000e+00	0.000000000000000000e+00	0.000000000000000000e+00	0.000000000000000000e+00	0.000000000000000000e+00	0.000000000000000000e+00	0.000000000000000000e+00	0.000000000000000000e+00	0.000000000000000000e+00	0.000000000000000000e+00	0.000000000000000000e+00	0.000000000000000000e+00	0.000000000000000000e+00	0.000000000000000000e+00	0.000000000000000000e+00	0.000000000000000000e+00
1.885839849710464478e-01	-2.621777355670928955e-01	4.292969033122062683e-02	1.467275381088256836e+00	-1.404414057731628418e+00	-1.609863340854644775e-01	1.609863340854644775e-01	4.601942375302314758e-03	4.770680367946624756e-01	0.000000000000000000e+00	0.000000000000000000e+00	0.000000000000000000e+00	4.448544383049011230e-01	0.000000000000000000e+00	0.000000000000000000e+00	0.000000000000000000e+00	3.574175238609313965e-01	0.000000000000000000e+00	0.000000000000000000e+00	2.822524607181549072e-01	2.024854570627212524e-01	0.000000000000000000e+00	0.000000000000000000e+00	2.116893529891967773e-01	1.457281708717346191e-01	4.295146167278289795e-01	7.669903803616762161e-03	0.000000000000000000e+00	0.000000000000000000e+00	0.000000000000000000e+00	-3.906250000000000000e-03	0.000000000000000000e+00	0.000000000000000000e+00	0.000000000000000000e+00	0.000000000000000000e+00	0.000000000000000000e+00	0.000000000000000000e+00	0.000000000000000000e+00	0.000000000000000000e+00	0.000000000000000000e+00	0.000000000000000000e+00	0.000000000000000000e+00	0.000000000000000000e+00	0.000000000000000000e+00	0.000000000000000000e+00	0.000000000000000000e+00	0.000000000000000000e+00	0.000000000000000000e+00	0.000000000000000000e+00	0.000000000000000000e+00
1.885839849710464478e-01	-2.621777355670928955e-01	4.292969033122062683e-02	1.467275381088256836e+00	-1.404414057731628418e+00	-1.609863340854644775e-01	1.609863340854644775e-01	4.601942375302314758e-03	4.770680367946624756e-01	0.000000000000000000e+00	0.000000000000000000e+00	0.000000000000000000e+00	4.448544383049011230e-01	0.000000000000000000e+00	0.000000000000000000e+00	0.000000000000000000e+00	3.574175238609313965e-01	0.000000000000000000e+00	0.000000000000000000e+00	2.822524607181549072e-01	2.024854570627212524e-01	0.000000000000000000e+00	0.000000000000000000e+00	2.116893529891967773e-01	1.457281708717346191e-01	4.295146167278289795e-01	7.669903803616762161e-03	0.000000000000000000e+00	0.000000000000000000e+00	3.906250000000000000e-03	0.000000000000000000e+00	0.000000000000000000e+00	0.000000000000000000e+00	0.000000000000000000e+00	0.000000000000000000e+00	0.000000000000000000e+00	0.000000000000000000e+00	0.000000000000000000e+00	0.000000000000000000e+00	0.000000000000000000e+00	0.000000000000000000e+00	0.000000000000000000e+00	0.000000000000000000e+00	0.000000000000000000e+00	0.000000000000000000e+00	0.000000000000000000e+00	0.000000000000000000e+00	0.000000000000000000e+00	0.000000000000000000e+00	0.000000000000000000e+00
1.885839849710464478e-01	-2.621777355670928955e-01	4.292969033122062683e-02	1.467275381088256836e+00	-1.404414057731628418e+00	-1.609863340854644775e-01	1.609863340854644775e-01	4.601942375302314758e-03	4.770680367946624756e-01	0.000000000000000000e+00	0.000000000000000000e+00	0.000000000000000000e+00	4.448544383049011230e-01	0.000000000000000000e+00	0.000000000000000000e+00	0.000000000000000000e+00	3.574175238609313965e-01	0.000000000000000000e+00	0.000000000000000000e+00	2.822524607181549072e-01	2.024854570627212524e-01	0.000000000000000000e+00	0.000000000000000000e+00	2.116893529891967773e-01	1.457281708717346191e-01	4.295146167278289795e-01	7.669903803616762161e-03	0.000000000000000000e+00	3.906250000000000000e-03	-0.000000000000000000e+00	0.000000000000000000e+00	0.000000000000000000e+00	0.000000000000000000e+00	0.000000000000000000e+00	0.000000000000000000e+00	0.000000000000000000e+00	0.000000000000000000e+00	0.000000000000000000e+00	0.000000000000000000e+00	0.000000000000000000e+00	0.000000000000000000e+00	0.000000000000000000e+00	0.000000000000000000e+00	0.000000000000000000e+00	0.000000000000000000e+00	0.000000000000000000e+00	0.000000000000000000e+00	0.000000000000000000e+00	0.000000000000000000e+00	0.000000000000000000e+00
1.885839849710464478e-01	-2.621777355670928955e-01	4.292969033122062683e-02	1.467275381088256836e+00	-1.404414057731628418e+00	-1.609863340854644775e-01	1.609863340854644775e-01	4.601942375302314758e-03	4.770680367946624756e-01	0.000000000000000000e+00	0.000000000000000000e+00	0.000000000000000000e+00	4.448544383049011230e-01	0.000000000000000000e+00	0.000000000000000000e+00	0.000000000000000000e+00	3.574175238609313965e-01	0.000000000000000000e+00	0.000000000000000000e+00	2.822524607181549072e-01	2.024854570627212524e-01	0.000000000000000000e+00	0.000000000000000000e+00	2.116893529891967773e-01	1.457281708717346191e-01	4.295146167278289795e-01	7.669903803616762161e-03	0.000000000000000000e+00	0.000000000000000000e+00	0.000000000000000000e+00	3.906250000000000000e-03	0.000000000000000000e+00	0.000000000000000000e+00	0.000000000000000000e+00	0.000000000000000000e+00	0.000000000000000000e+00	0.000000000000000000e+00	0.000000000000000000e+00	0.000000000000000000e+00	0.000000000000000000e+00	0.000000000000000000e+00	0.000000000000000000e+00	0.000000000000000000e+00	0.000000000000000000e+00	0.000000000000000000e+00	0.000000000000000000e+00	0.000000000000000000e+00	0.000000000000000000e+00	0.000000000000000000e+00	0.000000000000000000e+00
1.885839849710464478e-01	-2.621777355670928955e-01	4.292969033122062683e-02	1.467275381088256836e+00	-1.404414057731628418e+00	-1.609863340854644775e-01	1.609863340854644775e-01	4.601942375302314758e-03	4.770680367946624756e-01	0.000000000000000000e+00	0.000000000000000000e+00	0.000000000000000000e+00	4.448544383049011230e-01	0.000000000000000000e+00	0.000000000000000000e+00	0.000000000000000000e+00	3.574175238609313965e-01	0.000000000000000000e+00	0.000000000000000000e+00	2.822524607181549072e-01	2.024854570627212524e-01	0.000000000000000000e+00	0.000000000000000000e+00	2.116893529891967773e-01	1.457281708717346191e-01	4.295146167278289795e-01	7.669903803616762161e-03	3.906250000000000000e-03	-3.906250000000000000e-03	3.906250000000000000e-03	0.000000000000000000e+00	0.000000000000000000e+00	0.000000000000000000e+00	0.000000000000000000e+00	0.000000000000000000e+00	0.000000000000000000e+00	0.000000000000000000e+00	0.000000000000000000e+00	0.000000000000000000e+00	0.000000000000000000e+00	0.000000000000000000e+00	0.000000000000000000e+00	0.000000000000000000e+00	0.000000000000000000e+00	0.000000000000000000e+00	0.000000000000000000e+00	0.000000000000000000e+00	0.000000000000000000e+00	0.000000000000000000e+00	0.000000000000000000e+00
1.885839849710464478e-01	-2.621777355670928955e-01	4.292969033122062683e-02	1.467275381088256836e+00	-1.404414057731628418e+00	-1.609863340854644775e-01	1.609863340854644775e-01	4.601942375302314758e-03	4.770680367946624756e-01	0.000000000000000000e+00	0.000000000000000000e+00	0.000000000000000000e+00	4.448544383049011230e-01	0.000000000000000000e+00	0.000000000000000000e+00	0.000000000000000000e+00	3.574175238609313965e-01	0.000000000000000000e+00	0.000000000000000000e+00	2.822524607181549072e-01	2.024854570627212524e-01	0.000000000000000000e+00	0.000000000000000000e+00	2.116893529891967773e-01	1.457281708717346191e-01	4.295146167278289795e-01	7.669903803616762161e-03	0.000000000000000000e+00	3.906250000000000000e-03	0.000000000000000000e+00	3.906250000000000000e-03	0.000000000000000000e+00	0.000000000000000000e+00	0.000000000000000000e+00	0.000000000000000000e+00	0.000000000000000000e+00	0.000000000000000000e+00	0.000000000000000000e+00	0.000000000000000000e+00	0.000000000000000000e+00	0.000000000000000000e+00	0.000000000000000000e+00	0.000000000000000000e+00	0.000000000000000000e+00	0.000000000000000000e+00	0.000000000000000000e+00	0.000000000000000000e+00	0.000000000000000000e+00	0.000000000000000000e+00	0.000000000000000000e+00
1.885839849710464478e-01	-2.621777355670928955e-01	4.292969033122062683e-02	1.467275381088256836e+00	-1.404414057731628418e+00	-1.609863340854644775e-01	1.609863340854644775e-01	4.601942375302314758e-03	4.770680367946624756e-01	0.000000000000000000e+00	0.000000000000000000e+00	0.000000000000000000e+00	4.448544383049011230e-01	0.000000000000000000e+00	0.000000000000000000e+00	0.000000000000000000e+00	3.574175238609313965e-01	0.000000000000000000e+00	0.000000000000000000e+00	2.822524607181549072e-01	2.024854570627212524e-01	0.000000000000000000e+00	0.000000000000000000e+00	2.116893529891967773e-01	1.457281708717346191e-01	4.295146167278289795e-01	7.669903803616762161e-03	0.000000000000000000e+00	3.906250000000000000e-03	7.812500000000000000e-03	0.000000000000000000e+00	0.000000000000000000e+00	0.000000000000000000e+00	0.000000000000000000e+00	0.000000000000000000e+00	0.000000000000000000e+00	0.000000000000000000e+00	0.000000000000000000e+00	0.000000000000000000e+00	0.000000000000000000e+00	0.000000000000000000e+00	0.000000000000000000e+00	0.000000000000000000e+00	0.000000000000000000e+00	0.000000000000000000e+00	0.000000000000000000e+00	0.000000000000000000e+00	0.000000000000000000e+00	0.000000000000000000e+00	0.000000000000000000e+00
1.885839849710464478e-01	-2.621777355670928955e-01	4.292969033122062683e-02	1.467275381088256836e+00	-1.404414057731628418e+00	-1.609863340854644775e-01	1.609863340854644775e-01	4.601942375302314758e-03	4.770680367946624756e-01	0.000000000000000000e+00	0.000000000000000000e+00	0.000000000000000000e+00	4.448544383049011230e-01	0.000000000000000000e+00	0.000000000000000000e+00	0.000000000000000000e+00	3.574175238609313965e-01	0.000000000000000000e+00	0.000000000000000000e+00	2.822524607181549072e-01	2.024854570627212524e-01	0.000000000000000000e+00	0.000000000000000000e+00	2.116893529891967773e-01	1.457281708717346191e-01	4.295146167278289795e-01	7.669903803616762161e-03	3.906250000000000000e-03	3.906250000000000000e-03	0.000000000000000000e+00	0.000000000000000000e+00	0.000000000000000000e+00	0.000000000000000000e+00	0.000000000000000000e+00	0.000000000000000000e+00	0.000000000000000000e+00	0.000000000000000000e+00	0.000000000000000000e+00	0.000000000000000000e+00	0.000000000000000000e+00	0.000000000000000000e+00	0.000000000000000000e+00	0.000000000000000000e+00	0.000000000000000000e+00	0.000000000000000000e+00	0.000000000000000000e+00	0.000000000000000000e+00	0.000000000000000000e+00	0.000000000000000000e+00	0.000000000000000000e+00
1.885839849710464478e-01	-2.621777355670928955e-01	4.292969033122062683e-02	1.467275381088256836e+00	-1.404414057731628418e+00	-1.609863340854644775e-01	1.609863340854644775e-01	4.601942375302314758e-03	4.770680367946624756e-01	0.000000000000000000e+00	0.000000000000000000e+00	0.000000000000000000e+00	4.448544383049011230e-01	0.000000000000000000e+00	0.000000000000000000e+00	0.000000000000000000e+00	3.574175238609313965e-01	0.000000000000000000e+00	0.000000000000000000e+00	2.822524607181549072e-01	2.024854570627212524e-01	0.000000000000000000e+00	0.000000000000000000e+00	2.116893529891967773e-01	1.457281708717346191e-01	4.295146167278289795e-01	7.669903803616762161e-03	0.000000000000000000e+00	0.000000000000000000e+00	0.000000000000000000e+00	-0.000000000000000000e+00	0.000000000000000000e+00	0.000000000000000000e+00	0.000000000000000000e+00	0.000000000000000000e+00	0.000000000000000000e+00	0.000000000000000000e+00	0.000000000000000000e+00	0.000000000000000000e+00	0.000000000000000000e+00	0.000000000000000000e+00	0.000000000000000000e+00	0.000000000000000000e+00	0.000000000000000000e+00	0.000000000000000000e+00	0.000000000000000000e+00	0.000000000000000000e+00	0.000000000000000000e+00	0.000000000000000000e+00	0.000000000000000000e+00
1.885839849710464478e-01	-2.621777355670928955e-01	4.292969033122062683e-02	1.467275381088256836e+00	-1.404414057731628418e+00	-1.609863340854644775e-01	1.609863340854644775e-01	4.601942375302314758e-03	4.770680367946624756e-01	0.000000000000000000e+00	0.000000000000000000e+00	0.000000000000000000e+00	4.448544383049011230e-01	0.000000000000000000e+00	0.000000000000000000e+00	0.000000000000000000e+00	3.574175238609313965e-01	0.000000000000000000e+00	0.000000000000000000e+00	2.822524607181549072e-01	2.024854570627212524e-01	0.000000000000000000e+00	0.000000000000000000e+00	2.116893529891967773e-01	1.457281708717346191e-01	4.295146167278289795e-01	7.669903803616762161e-03	0.000000000000000000e+00	0.000000000000000000e+00	3.906250000000000000e-03	0.000000000000000000e+00	0.000000000000000000e+00	0.000000000000000000e+00	0.000000000000000000e+00	0.000000000000000000e+00	0.000000000000000000e+00	0.000000000000000000e+00	0.000000000000000000e+00	0.000000000000000000e+00	0.000000000000000000e+00	0.000000000000000000e+00	0.000000000000000000e+00	0.000000000000000000e+00	0.000000000000000000e+00	0.000000000000000000e+00	0.000000000000000000e+00	0.000000000000000000e+00	0.000000000000000000e+00	0.000000000000000000e+00	0.000000000000000000e+00
1.885839849710464478e-01	-2.621777355670928955e-01	4.292969033122062683e-02	1.467275381088256836e+00	-1.404414057731628418e+00	-1.609863340854644775e-01	1.609863340854644775e-01	4.601942375302314758e-03	4.770680367946624756e-01	0.000000000000000000e+00	0.000000000000000000e+00	0.000000000000000000e+00	4.448544383049011230e-01	0.000000000000000000e+00	0.000000000000000000e+00	0.000000000000000000e+00	3.574175238609313965e-01	0.000000000000000000e+00	0.000000000000000000e+00	2.822524607181549072e-01	2.024854570627212524e-01	0.000000000000000000e+00	0.000000000000000000e+00	2.116893529891967773e-01	1.457281708717346191e-01	4.295146167278289795e-01	7.669903803616762161e-03	0.000000000000000000e+00	3.906250000000000000e-03	0.000000000000000000e+00	3.906250000000000000e-03	0.000000000000000000e+00	0.000000000000000000e+00	0.000000000000000000e+00	0.000000000000000000e+00	0.000000000000000000e+00	0.000000000000000000e+00	0.000000000000000000e+00	0.000000000000000000e+00	0.000000000000000000e+00	0.000000000000000000e+00	0.000000000000000000e+00	0.000000000000000000e+00	0.000000000000000000e+00	0.000000000000000000e+00	0.000000000000000000e+00	0.000000000000000000e+00	0.000000000000000000e+00	0.000000000000000000e+00	0.000000000000000000e+00
1.885839849710464478e-01	-2.621777355670928955e-01	4.292969033122062683e-02	1.467275381088256836e+00	-1.404414057731628418e+00	-1.609863340854644775e-01	1.609863340854644775e-01	4.601942375302314758e-03	4.770680367946624756e-01	0.000000000000000000e+00	0.000000000000000000e+00	0.000000000000000000e+00	4.448544383049011230e-01	0.000000000000000000e+00	0.000000000000000000e+00	0.000000000000000000e+00	3.574175238609313965e-01	0.000000000000000000e+00	0.000000000000000000e+00	2.822524607181549072e-01	2.024854570627212524e-01	0.000000000000000000e+00	0.000000000000000000e+00	2.116893529891967773e-01	1.457281708717346191e-01	4.295146167278289795e-01	7.669903803616762161e-03	0.000000000000000000e+00	7.812500000000000000e-03	0.000000000000000000e+00	3.906250000000000000e-03	0.000000000000000000e+00	0.000000000000000000e+00	0.000000000000000000e+00	0.000000000000000000e+00	0.000000000000000000e+00	0.000000000000000000e+00	0.000000000000000000e+00	0.000000000000000000e+00	0.000000000000000000e+00	0.000000000000000000e+00	0.000000000000000000e+00	0.000000000000000000e+00	0.000000000000000000e+00	0.000000000000000000e+00	0.000000000000000000e+00	0.000000000000000000e+00	0.000000000000000000e+00	0.000000000000000000e+00	0.000000000000000000e+00
1.885839849710464478e-01	-2.621777355670928955e-01	4.292969033122062683e-02	1.467275381088256836e+00	-1.404414057731628418e+00	-1.609863340854644775e-01	1.609863340854644775e-01	4.601942375302314758e-03	4.770680367946624756e-01	0.000000000000000000e+00	0.000000000000000000e+00	0.000000000000000000e+00	4.448544383049011230e-01	0.000000000000000000e+00	0.000000000000000000e+00	0.000000000000000000e+00	3.574175238609313965e-01	0.000000000000000000e+00	0.000000000000000000e+00	2.822524607181549072e-01	2.024854570627212524e-01	0.000000000000000000e+00	0.000000000000000000e+00	2.116893529891967773e-01	1.457281708717346191e-01	4.295146167278289795e-01	7.669903803616762161e-03	-0.000000000000000000e+00	-0.000000000000000000e+00	-0.000000000000000000e+00	0.000000000000000000e+00	0.000000000000000000e+00	0.000000000000000000e+00	0.000000000000000000e+00	0.000000000000000000e+00	0.000000000000000000e+00	0.000000000000000000e+00	0.000000000000000000e+00	0.000000000000000000e+00	0.000000000000000000e+00	0.000000000000000000e+00	0.000000000000000000e+00	0.000000000000000000e+00	0.000000000000000000e+00	0.000000000000000000e+00	0.000000000000000000e+00	0.000000000000000000e+00	0.000000000000000000e+00	0.000000000000000000e+00	0.000000000000000000e+00
1.885839849710464478e-01	-2.621777355670928955e-01	4.292969033122062683e-02	1.467275381088256836e+00	-1.404414057731628418e+00	-1.609863340854644775e-01	1.609863340854644775e-01	4.601942375302314758e-03	4.770680367946624756e-01	0.000000000000000000e+00	0.000000000000000000e+00	0.000000000000000000e+00	4.448544383049011230e-01	0.000000000000000000e+00	0.000000000000000000e+00	0.000000000000000000e+00	3.574175238609313965e-01	0.000000000000000000e+00	0.000000000000000000e+00	2.822524607181549072e-01	2.024854570627212524e-01	0.000000000000000000e+00	0.000000000000000000e+00	2.116893529891967773e-01	1.457281708717346191e-01	4.295146167278289795e-01	7.669903803616762161e-03	-0.000000000000000000e+00	0.000000000000000000e+00	-0.000000000000000000e+00	-0.000000000000000000e+00	0.000000000000000000e+00	0.000000000000000000e+00	0.000000000000000000e+00	0.000000000000000000e+00	0.000000000000000000e+00	0.000000000000000000e+00	0.000000000000000000e+00	0.000000000000000000e+00	0.000000000000000000e+00	0.000000000000000000e+00	0.000000000000000000e+00	0.000000000000000000e+00	0.000000000000000000e+00	0.000000000000000000e+00	0.000000000000000000e+00	0.000000000000000000e+00	0.000000000000000000e+00	0.000000000000000000e+00	0.000000000000000000e+00
1.885839849710464478e-01	-2.621777355670928955e-01	4.292969033122062683e-02	1.467275381088256836e+00	-1.404414057731628418e+00	-1.609863340854644775e-01	1.609863340854644775e-01	4.601942375302314758e-03	4.770680367946624756e-01	0.000000000000000000e+00	0.000000000000000000e+00	0.000000000000000000e+00	4.448544383049011230e-01	0.000000000000000000e+00	0.000000000000000000e+00	0.000000000000000000e+00	3.574175238609313965e-01	0.000000000000000000e+00	0.000000000000000000e+00	2.822524607181549072e-01	2.024854570627212524e-01	0.000000000000000000e+00	0.000000000000000000e+00	2.116893529891967773e-01	1.457281708717346191e-01	4.295146167278289795e-01	7.669903803616762161e-03	0.000000000000000000e+00	0.000000000000000000e+00	-0.000000000000000000e+00	-0.000000000000000000e+00	0.000000000000000000e+00	0.000000000000000000e+00	0.000000000000000000e+00	0.000000000000000000e+00	0.000000000000000000e+00	0.000000000000000000e+00	0.000000000000000000e+00	0.000000000000000000e+00	0.000000000000000000e+00	0.000000000000000000e+00	0.000000000000000000e+00	0.000000000000000000e+00	0.000000000000000000e+00	0.000000000000000000e+00	0.000000000000000000e+00	0.000000000000000000e+00	0.000000000000000000e+00	0.000000000000000000e+00	0.000000000000000000e+00
1.885839849710464478e-01	-2.621777355670928955e-01	4.292969033122062683e-02	1.467275381088256836e+00	-1.404414057731628418e+00	-1.609863340854644775e-01	1.609863340854644775e-01	4.601942375302314758e-03	4.770680367946624756e-01	0.000000000000000000e+00	0.000000000000000000e+00	0.000000000000000000e+00	4.448544383049011230e-01	0.000000000000000000e+00	0.000000000000000000e+00	0.000000000000000000e+00	3.574175238609313965e-01	0.000000000000000000e+00	0.000000000000000000e+00	2.822524607181549072e-01	2.024854570627212524e-01	0.000000000000000000e+00	0.000000000000000000e+00	2.116893529891967773e-01	1.457281708717346191e-01	4.295146167278289795e-01	7.669903803616762161e-03	0.000000000000000000e+00	0.000000000000000000e+00	0.000000000000000000e+00	0.000000000000000000e+00	0.000000000000000000e+00	0.000000000000000000e+00	0.000000000000000000e+00	0.000000000000000000e+00	0.000000000000000000e+00	0.000000000000000000e+00	0.000000000000000000e+00	0.000000000000000000e+00	0.000000000000000000e+00	0.000000000000000000e+00	0.000000000000000000e+00	0.000000000000000000e+00	0.000000000000000000e+00	0.000000000000000000e+00	0.000000000000000000e+00	0.000000000000000000e+00	0.000000000000000000e+00	0.000000000000000000e+00	0.000000000000000000e+00
1.885839849710464478e-01	-2.621777355670928955e-01	4.292969033122062683e-02	1.467275381088256836e+00	-1.404414057731628418e+00	-1.609863340854644775e-01	1.609863340854644775e-01	4.601942375302314758e-03	4.770680367946624756e-01	0.000000000000000000e+00	0.000000000000000000e+00	0.000000000000000000e+00	4.448544383049011230e-01	0.000000000000000000e+00	0.000000000000000000e+00	0.000000000000000000e+00	3.574175238609313965e-01	0.000000000000000000e+00	0.000000000000000000e+00	2.822524607181549072e-01	2.024854570627212524e-01	0.000000000000000000e+00	0.000000000000000000e+00	2.116893529891967773e-01	1.457281708717346191e-01	4.295146167278289795e-01	7.669903803616762161e-03	0.000000000000000000e+00	0.000000000000000000e+00	-0.000000000000000000e+00	3.906250000000000000e-03	0.000000000000000000e+00	0.000000000000000000e+00	0.000000000000000000e+00	0.000000000000000000e+00	0.000000000000000000e+00	0.000000000000000000e+00	0.000000000000000000e+00	0.000000000000000000e+00	0.000000000000000000e+00	0.000000000000000000e+00	0.000000000000000000e+00	0.000000000000000000e+00	0.000000000000000000e+00	0.000000000000000000e+00	0.000000000000000000e+00	0.000000000000000000e+00	0.000000000000000000e+00	0.000000000000000000e+00	0.000000000000000000e+00
1.885839849710464478e-01	-2.621777355670928955e-01	4.292969033122062683e-02	1.467275381088256836e+00	-1.404414057731628418e+00	-1.609863340854644775e-01	1.609863340854644775e-01	4.601942375302314758e-03	4.770680367946624756e-01	0.000000000000000000e+00	0.000000000000000000e+00	0.000000000000000000e+00	4.448544383049011230e-01	0.000000000000000000e+00	0.000000000000000000e+00	0.000000000000000000e+00	3.574175238609313965e-01	0.000000000000000000e+00	0.000000000000000000e+00	2.822524607181549072e-01	2.024854570627212524e-01	0.000000000000000000e+00	0.000000000000000000e+00	2.116893529891967773e-01	1.457281708717346191e-01	4.295146167278289795e-01	7.669903803616762161e-03	0.000000000000000000e+00	3.906250000000000000e-03	3.906250000000000000e-03	0.000000000000000000e+00	0.000000000000000000e+00	0.000000000000000000e+00	0.000000000000000000e+00	0.000000000000000000e+00	0.000000000000000000e+00	0.000000000000000000e+00	0.000000000000000000e+00	0.000000000000000000e+00	0.000000000000000000e+00	0.000000000000000000e+00	0.000000000000000000e+00	0.000000000000000000e+00	0.000000000000000000e+00	0.000000000000000000e+00	0.000000000000000000e+00	0.000000000000000000e+00	0.000000000000000000e+00	0.000000000000000000e+00	0.000000000000000000e+00
1.885839849710464478e-01	-2.621777355670928955e-01	4.292969033122062683e-02	1.467275381088256836e+00	-1.404414057731628418e+00	-1.609863340854644775e-01	1.609863340854644775e-01	4.601942375302314758e-03	4.770680367946624756e-01	0.000000000000000000e+00	0.000000000000000000e+00	0.000000000000000000e+00	4.448544383049011230e-01	0.000000000000000000e+00	0.000000000000000000e+00	0.000000000000000000e+00	3.574175238609313965e-01	0.000000000000000000e+00	0.000000000000000000e+00	2.822524607181549072e-01	2.024854570627212524e-01	0.000000000000000000e+00	0.000000000000000000e+00	2.116893529891967773e-01	1.457281708717346191e-01	4.295146167278289795e-01	7.669903803616762161e-03	0.000000000000000000e+00	0.000000000000000000e+00	-0.000000000000000000e+00	-0.000000000000000000e+00	0.000000000000000000e+00	0.000000000000000000e+00	0.000000000000000000e+00	0.000000000000000000e+00	0.000000000000000000e+00	0.000000000000000000e+00	0.000000000000000000e+00	0.000000000000000000e+00	0.000000000000000000e+00	0.000000000000000000e+00	0.000000000000000000e+00	0.000000000000000000e+00	0.000000000000000000e+00	0.000000000000000000e+00	0.000000000000000000e+00	0.000000000000000000e+00	0.000000000000000000e+00	0.000000000000000000e+00	0.000000000000000000e+00
1.885839849710464478e-01	-2.621777355670928955e-01	4.292969033122062683e-02	1.467275381088256836e+00	-1.404414057731628418e+00	-1.609863340854644775e-01	1.609863340854644775e-01	4.601942375302314758e-03	4.770680367946624756e-01	0.000000000000000000e+00	0.000000000000000000e+00	0.000000000000000000e+00	4.448544383049011230e-01	0.000000000000000000e+00	0.000000000000000000e+00	0.000000000000000000e+00	3.574175238609313965e-01	0.000000000000000000e+00	0.000000000000000000e+00	2.822524607181549072e-01	2.024854570627212524e-01	0.000000000000000000e+00	0.000000000000000000e+00	2.116893529891967773e-01	1.457281708717346191e-01	4.295146167278289795e-01	7.669903803616762161e-03	0.000000000000000000e+00	-0.000000000000000000e+00	-0.000000000000000000e+00	0.000000000000000000e+00	0.000000000000000000e+00	0.000000000000000000e+00	0.000000000000000000e+00	0.000000000000000000e+00	0.000000000000000000e+00	0.000000000000000000e+00	0.000000000000000000e+00	0.000000000000000000e+00	0.000000000000000000e+00	0.000000000000000000e+00	0.000000000000000000e+00	0.000000000000000000e+00	0.000000000000000000e+00	0.000000000000000000e+00	0.000000000000000000e+00	0.000000000000000000e+00	0.000000000000000000e+00	0.000000000000000000e+00	0.000000000000000000e+00
1.885839849710464478e-01	-2.621777355670928955e-01	4.292969033122062683e-02	1.467275381088256836e+00	-1.404414057731628418e+00	-1.609863340854644775e-01	1.609863340854644775e-01	4.601942375302314758e-03	4.770680367946624756e-01	0.000000000000000000e+00	0.000000000000000000e+00	0.000000000000000000e+00	4.448544383049011230e-01	0.000000000000000000e+00	0.000000000000000000e+00	0.000000000000000000e+00	3.574175238609313965e-01	0.000000000000000000e+00	0.000000000000000000e+00	2.822524607181549072e-01	2.024854570627212524e-01	0.000000000000000000e+00	0.000000000000000000e+00	2.116893529891967773e-01	1.457281708717346191e-01	4.295146167278289795e-01	7.669903803616762161e-03	0.000000000000000000e+00	-3.906250000000000000e-03	-0.000000000000000000e+00	0.000000000000000000e+00	0.000000000000000000e+00	0.000000000000000000e+00	0.000000000000000000e+00	0.000000000000000000e+00	0.000000000000000000e+00	0.000000000000000000e+00	0.000000000000000000e+00	0.000000000000000000e+00	0.000000000000000000e+00	0.000000000000000000e+00	0.000000000000000000e+00	0.000000000000000000e+00	0.000000000000000000e+00	0.000000000000000000e+00	0.000000000000000000e+00	0.000000000000000000e+00	0.000000000000000000e+00	0.000000000000000000e+00	0.000000000000000000e+00
1.885839849710464478e-01	-2.621777355670928955e-01	4.292969033122062683e-02	1.467275381088256836e+00	-1.404414057731628418e+00	-1.609863340854644775e-01	1.609863340854644775e-01	4.601942375302314758e-03	4.770680367946624756e-01	0.000000000000000000e+00	0.000000000000000000e+00	0.000000000000000000e+00	4.448544383049011230e-01	0.000000000000000000e+00	0.000000000000000000e+00	0.000000000000000000e+00	3.574175238609313965e-01	0.000000000000000000e+00	0.000000000000000000e+00	2.822524607181549072e-01	2.024854570627212524e-01	0.000000000000000000e+00	0.000000000000000000e+00	2.116893529891967773e-01	1.457281708717346191e-01	4.295146167278289795e-01	7.669903803616762161e-03	0.000000000000000000e+00	7.812500000000000000e-03	3.906250000000000000e-03	-0.000000000000000000e+00	0.000000000000000000e+00	0.000000000000000000e+00	0.000000000000000000e+00	0.000000000000000000e+00	0.000000000000000000e+00	0.000000000000000000e+00	0.000000000000000000e+00	0.000000000000000000e+00	0.000000000000000000e+00	0.000000000000000000e+00	0.000000000000000000e+00	0.000000000000000000e+00	0.000000000000000000e+00	0.000000000000000000e+00	0.000000000000000000e+00	0.000000000000000000e+00	0.000000000000000000e+00	0.000000000000000000e+00	0.000000000000000000e+00
1.885839849710464478e-01	-2.621777355670928955e-01	4.292969033122062683e-02	1.467275381088256836e+00	-1.404414057731628418e+00	-1.609863340854644775e-01	1.609863340854644775e-01	4.601942375302314758e-03	4.770680367946624756e-01	0.000000000000000000e+00	0.000000000000000000e+00	0.000000000000000000e+00	4.448544383049011230e-01	0.000000000000000000e+00	0.000000000000000000e+00	0.000000000000000000e+00	3.574175238609313965e-01	0.000000000000000000e+00	0.000000000000000000e+00	2.822524607181549072e-01	2.024854570627212524e-01	0.000000000000000000e+00	0.000000000000000000e+00	2.116893529891967773e-01	1.457281708717346191e-01	4.295146167278289795e-01	7.669903803616762161e-03	3.906250000000000000e-03	3.906250000000000000e-03	-0.000000000000000000e+00	0.000000000000000000e+00	0.000000000000000000e+00	0.000000000000000000e+00	0.000000000000000000e+00	0.000000000000000000e+00	0.000000000000000000e+00	0.000000000000000000e+00	0.000000000000000000e+00	0.000000000000000000e+00	0.000000000000000000e+00	0.000000000000000000e+00	0.000000000000000000e+00	0.000000000000000000e+00	0.000000000000000000e+00	0.000000000000000000e+00	0.000000000000000000e+00	0.000000000000000000e+00	0.000000000000000000e+00	0.000000000000000000e+00	0.000000000000000000e+00
1.885839849710464478e-01	-2.621777355670928955e-01	4.292969033122062683e-02	1.467275381088256836e+00	-1.404414057731628418e+00	-1.609863340854644775e-01	1.609863340854644775e-01	4.601942375302314758e-03	4.770680367946624756e-01	0.000000000000000000e+00	0.000000000000000000e+00	0.000000000000000000e+00	4.448544383049011230e-01	0.000000000000000000e+00	0.000000000000000000e+00	0.000000000000000000e+00	3.574175238609313965e-01	0.000000000000000000e+00	0.000000000000000000e+00	2.822524607181549072e-01	2.024854570627212524e-01	0.000000000000000000e+00	0.000000000000000000e+00	2.116893529891967773e-01	1.457281708717346191e-01	4.295146167278289795e-01	7.669903803616762161e-03	0.000000000000000000e+00	0.000000000000000000e+00	-0.000000000000000000e+00	0.000000000000000000e+00	0.000000000000000000e+00	0.000000000000000000e+00	0.000000000000000000e+00	0.000000000000000000e+00	0.000000000000000000e+00	0.000000000000000000e+00	0.000000000000000000e+00	0.000000000000000000e+00	0.000000000000000000e+00	0.000000000000000000e+00	0.000000000000000000e+00	0.000000000000000000e+00	0.000000000000000000e+00	0.000000000000000000e+00	0.000000000000000000e+00	0.000000000000000000e+00	0.000000000000000000e+00	0.000000000000000000e+00	0.000000000000000000e+00
1.885839849710464478e-01	-2.621777355670928955e-01	4.292969033122062683e-02	1.467275381088256836e+00	-1.404414057731628418e+00	-1.609863340854644775e-01	1.609863340854644775e-01	4.601942375302314758e-03	4.770680367946624756e-01	0.000000000000000000e+00	0.000000000000000000e+00	0.000000000000000000e+00	4.448544383049011230e-01	0.000000000000000000e+00	0.000000000000000000e+00	0.000000000000000000e+00	3.574175238609313965e-01	0.000000000000000000e+00	0.000000000000000000e+00	2.822524607181549072e-01	2.024854570627212524e-01	0.000000000000000000e+00	0.000000000000000000e+00	2.116893529891967773e-01	1.457281708717346191e-01	4.295146167278289795e-01	7.669903803616762161e-03	3.906250000000000000e-03	3.906250000000000000e-03	0.000000000000000000e+00	0.000000000000000000e+00	0.000000000000000000e+00	0.000000000000000000e+00	0.000000000000000000e+00	0.000000000000000000e+00	0.000000000000000000e+00	0.000000000000000000e+00	0.000000000000000000e+00	0.000000000000000000e+00	0.000000000000000000e+00	0.000000000000000000e+00	0.000000000000000000e+00	0.000000000000000000e+00	0.000000000000000000e+00	0.000000000000000000e+00	0.000000000000000000e+00	0.000000000000000000e+00	0.000000000000000000e+00	0.000000000000000000e+00	0.000000000000000000e+00
1.885839849710464478e-01	-2.621777355670928955e-01	4.292969033122062683e-02	1.467275381088256836e+00	-1.404414057731628418e+00	-1.609863340854644775e-01	1.609863340854644775e-01	4.601942375302314758e-03	4.770680367946624756e-01	0.000000000000000000e+00	0.000000000000000000e+00	0.000000000000000000e+00	4.448544383049011230e-01	0.000000000000000000e+00	0.000000000000000000e+00	0.000000000000000000e+00	3.574175238609313965e-01	0.000000000000000000e+00	0.000000000000000000e+00	2.822524607181549072e-01	2.024854570627212524e-01	0.000000000000000000e+00	0.000000000000000000e+00	2.116893529891967773e-01	1.457281708717346191e-01	4.295146167278289795e-01	7.669903803616762161e-03	0.000000000000000000e+00	3.906250000000000000e-03	3.906250000000000000e-03	0.000000000000000000e+00	0.000000000000000000e+00	0.000000000000000000e+00	0.000000000000000000e+00	0.000000000000000000e+00	0.000000000000000000e+00	0.000000000000000000e+00	0.000000000000000000e+00	0.000000000000000000e+00	0.000000000000000000e+00	0.000000000000000000e+00	0.000000000000000000e+00	0.000000000000000000e+00	0.000000000000000000e+00	0.000000000000000000e+00	0.000000000000000000e+00	0.000000000000000000e+00	0.000000000000000000e+00	0.000000000000000000e+00	0.000000000000000000e+00
1.885839849710464478e-01	-2.621777355670928955e-01	4.292969033122062683e-02	1.467275381088256836e+00	-1.404414057731628418e+00	-1.609863340854644775e-01	1.609863340854644775e-01	4.601942375302314758e-03	4.770680367946624756e-01	0.000000000000000000e+00	0.000000000000000000e+00	0.000000000000000000e+00	4.448544383049011230e-01	0.000000000000000000e+00	0.000000000000000000e+00	0.000000000000000000e+00	3.574175238609313965e-01	0.000000000000000000e+00	0.000000000000000000e+00	2.822524607181549072e-01	2.024854570627212524e-01	0.000000000000000000e+00	0.000000000000000000e+00	2.116893529891967773e-01	1.457281708717346191e-01	4.295146167278289795e-01	7.669903803616762161e-03	0.000000000000000000e+00	3.906250000000000000e-03	0.000000000000000000e+00	0.000000000000000000e+00	0.000000000000000000e+00	0.000000000000000000e+00	0.000000000000000000e+00	0.000000000000000000e+00	0.000000000000000000e+00	0.000000000000000000e+00	0.000000000000000000e+00	0.000000000000000000e+00	0.000000000000000000e+00	0.000000000000000000e+00	0.000000000000000000e+00	0.000000000000000000e+00	0.000000000000000000e+00	0.000000000000000000e+00	0.000000000000000000e+00	0.000000000000000000e+00	0.000000000000000000e+00	0.000000000000000000e+00	0.000000000000000000e+00
1.885839849710464478e-01	-2.621777355670928955e-01	4.292969033122062683e-02	1.467275381088256836e+00	-1.404414057731628418e+00	-1.609863340854644775e-01	1.609863340854644775e-01	4.601942375302314758e-03	4.770680367946624756e-01	0.000000000000000000e+00	0.000000000000000000e+00	0.000000000000000000e+00	4.448544383049011230e-01	0.000000000000000000e+00	0.000000000000000000e+00	0.000000000000000000e+00	3.574175238609313965e-01	0.000000000000000000e+00	0.000000000000000000e+00	2.822524607181549072e-01	2.024854570627212524e-01	0.000000000000000000e+00	0.000000000000000000e+00	2.116893529891967773e-01	1.457281708717346191e-01	4.295146167278289795e-01	7.669903803616762161e-03	-0.000000000000000000e+00	3.906250000000000000e-03	0.000000000000000000e+00	-0.000000000000000000e+00	0.000000000000000000e+00	0.000000000000000000e+00	0.000000000000000000e+00	0.000000000000000000e+00	0.000000000000000000e+00	0.000000000000000000e+00	0.000000000000000000e+00	0.000000000000000000e+00	0.000000000000000000e+00	0.000000000000000000e+00	0.000000000000000000e+00	0.000000000000000000e+00	0.000000000000000000e+00	0.000000000000000000e+00	0.000000000000000000e+00	0.000000000000000000e+00	0.000000000000000000e+00	0.000000000000000000e+00	0.000000000000000000e+00
1.885839849710464478e-01	-2.621777355670928955e-01	4.292969033122062683e-02	1.467275381088256836e+00	-1.404414057731628418e+00	-1.609863340854644775e-01	1.609863340854644775e-01	4.601942375302314758e-03	4.770680367946624756e-01	0.000000000000000000e+00	0.000000000000000000e+00	0.000000000000000000e+00	4.448544383049011230e-01	0.000000000000000000e+00	0.000000000000000000e+00	0.000000000000000000e+00	3.574175238609313965e-01	0.000000000000000000e+00	0.000000000000000000e+00	2.822524607181549072e-01	2.024854570627212524e-01	0.000000000000000000e+00	0.000000000000000000e+00	2.116893529891967773e-01	1.457281708717346191e-01	4.295146167278289795e-01	7.669903803616762161e-03	-0.000000000000000000e+00	-0.000000000000000000e+00	0.000000000000000000e+00	0.000000000000000000e+00	0.000000000000000000e+00	0.000000000000000000e+00	0.000000000000000000e+00	0.000000000000000000e+00	0.000000000000000000e+00	0.000000000000000000e+00	0.000000000000000000e+00	0.000000000000000000e+00	0.000000000000000000e+00	0.000000000000000000e+00	0.000000000000000000e+00	0.000000000000000000e+00	0.000000000000000000e+00	0.000000000000000000e+00	0.000000000000000000e+00	0.000000000000000000e+00	0.000000000000000000e+00	0.000000000000000000e+00	0.000000000000000000e+00
1.885839849710464478e-01	-2.621777355670928955e-01	4.292969033122062683e-02	1.467275381088256836e+00	-1.404414057731628418e+00	-1.609863340854644775e-01	1.609863340854644775e-01	4.601942375302314758e-03	4.770680367946624756e-01	0.000000000000000000e+00	0.000000000000000000e+00	0.000000000000000000e+00	4.448544383049011230e-01	0.000000000000000000e+00	0.000000000000000000e+00	0.000000000000000000e+00	3.574175238609313965e-01	0.000000000000000000e+00	0.000000000000000000e+00	2.822524607181549072e-01	2.024854570627212524e-01	0.000000000000000000e+00	0.000000000000000000e+00	2.116893529891967773e-01	1.457281708717346191e-01	4.295146167278289795e-01	7.669903803616762161e-03	0.000000000000000000e+00	3.906250000000000000e-03	-0.000000000000000000e+00	0.000000000000000000e+00	0.000000000000000000e+00	0.000000000000000000e+00	0.000000000000000000e+00	0.000000000000000000e+00	0.000000000000000000e+00	0.000000000000000000e+00	0.000000000000000000e+00	0.000000000000000000e+00	0.000000000000000000e+00	0.000000000000000000e+00	0.000000000000000000e+00	0.000000000000000000e+00	0.000000000000000000e+00	0.000000000000000000e+00	0.000000000000000000e+00	0.000000000000000000e+00	0.000000000000000000e+00	0.000000000000000000e+00	0.000000000000000000e+00
1.885839849710464478e-01	-2.621777355670928955e-01	4.292969033122062683e-02	1.467275381088256836e+00	-1.404414057731628418e+00	-1.609863340854644775e-01	1.609863340854644775e-01	4.601942375302314758e-03	4.770680367946624756e-01	0.000000000000000000e+00	0.000000000000000000e+00	0.000000000000000000e+00	4.448544383049011230e-01	0.000000000000000000e+00	0.000000000000000000e+00	0.000000000000000000e+00	3.574175238609313965e-01	0.000000000000000000e+00	0.000000000000000000e+00	2.822524607181549072e-01	2.024854570627212524e-01	0.000000000000000000e+00	0.000000000000000000e+00	2.116893529891967773e-01	1.457281708717346191e-01	4.295146167278289795e-01	7.669903803616762161e-03	-0.000000000000000000e+00	-0.000000000000000000e+00	0.000000000000000000e+00	0.000000000000000000e+00	0.000000000000000000e+00	0.000000000000000000e+00	0.000000000000000000e+00	0.000000000000000000e+00	0.000000000000000000e+00	0.000000000000000000e+00	0.000000000000000000e+00	0.000000000000000000e+00	0.000000000000000000e+00	0.000000000000000000e+00	0.000000000000000000e+00	0.000000000000000000e+00	0.000000000000000000e+00	0.000000000000000000e+00	0.000000000000000000e+00	0.000000000000000000e+00	0.000000000000000000e+00	0.000000000000000000e+00	0.000000000000000000e+00
1.885839849710464478e-01	-2.621777355670928955e-01	4.292969033122062683e-02	1.467275381088256836e+00	-1.404414057731628418e+00	-1.609863340854644775e-01	1.609863340854644775e-01	4.601942375302314758e-03	4.770680367946624756e-01	0.000000000000000000e+00	0.000000000000000000e+00	0.000000000000000000e+00	4.448544383049011230e-01	0.000000000000000000e+00	0.000000000000000000e+00	0.000000000000000000e+00	3.574175238609313965e-01	0.000000000000000000e+00	0.000000000000000000e+00	2.822524607181549072e-01	2.024854570627212524e-01	0.000000000000000000e+00	0.000000000000000000e+00	2.116893529891967773e-01	1.457281708717346191e-01	4.295146167278289795e-01	7.669903803616762161e-03	0.000000000000000000e+00	3.906250000000000000e-03	3.906250000000000000e-03	0.000000000000000000e+00	0.000000000000000000e+00	0.000000000000000000e+00	0.000000000000000000e+00	0.000000000000000000e+00	0.000000000000000000e+00	0.000000000000000000e+00	0.000000000000000000e+00	0.000000000000000000e+00	0.000000000000000000e+00	0.000000000000000000e+00	0.000000000000000000e+00	0.000000000000000000e+00	0.000000000000000000e+00	0.000000000000000000e+00	0.000000000000000000e+00	0.000000000000000000e+00	0.000000000000000000e+00	0.000000000000000000e+00	0.000000000000000000e+00
1.885839849710464478e-01	-2.621777355670928955e-01	4.292969033122062683e-02	1.467275381088256836e+00	-1.404414057731628418e+00	-1.609863340854644775e-01	1.609863340854644775e-01	4.601942375302314758e-03	4.770680367946624756e-01	0.000000000000000000e+00	0.000000000000000000e+00	0.000000000000000000e+00	4.448544383049011230e-01	0.000000000000000000e+00	0.000000000000000000e+00	0.000000000000000000e+00	3.574175238609313965e-01	0.000000000000000000e+00	0.000000000000000000e+00	2.822524607181549072e-01	2.024854570627212524e-01	0.000000000000000000e+00	0.000000000000000000e+00	2.116893529891967773e-01	1.457281708717346191e-01	4.295146167278289795e-01	7.669903803616762161e-03	3.906250000000000000e-03	0.000000000000000000e+00	0.000000000000000000e+00	0.000000000000000000e+00	0.000000000000000000e+00	0.000000000000000000e+00	0.000000000000000000e+00	0.000000000000000000e+00	0.000000000000000000e+00	0.000000000000000000e+00	0.000000000000000000e+00	0.000000000000000000e+00	0.000000000000000000e+00	0.000000000000000000e+00	0.000000000000000000e+00	0.000000000000000000e+00	0.000000000000000000e+00	0.000000000000000000e+00	0.000000000000000000e+00	0.000000000000000000e+00	0.000000000000000000e+00	0.000000000000000000e+00	0.000000000000000000e+00
1.885839849710464478e-01	-2.621777355670928955e-01	4.292969033122062683e-02	1.467275381088256836e+00	-1.404414057731628418e+00	-1.609863340854644775e-01	1.609863340854644775e-01	4.601942375302314758e-03	4.770680367946624756e-01	0.000000000000000000e+00	0.000000000000000000e+00	0.000000000000000000e+00	4.448544383049011230e-01	0.000000000000000000e+00	0.000000000000000000e+00	0.000000000000000000e+00	3.574175238609313965e-01	0.000000000000000000e+00	0.000000000000000000e+00	2.822524607181549072e-01	2.024854570627212524e-01	0.000000000000000000e+00	0.000000000000000000e+00	2.116893529891967773e-01	1.457281708717346191e-01	4.295146167278289795e-01	7.669903803616762161e-03	-0.000000000000000000e+00	-0.000000000000000000e+00	7.812500000000000000e-03	0.000000000000000000e+00	0.000000000000000000e+00	0.000000000000000000e+00	0.000000000000000000e+00	0.000000000000000000e+00	0.000000000000000000e+00	0.000000000000000000e+00	0.000000000000000000e+00	0.000000000000000000e+00	0.000000000000000000e+00	0.000000000000000000e+00	0.000000000000000000e+00	0.000000000000000000e+00	0.000000000000000000e+00	0.000000000000000000e+00	0.000000000000000000e+00	0.000000000000000000e+00	0.000000000000000000e+00	0.000000000000000000e+00	0.000000000000000000e+00
1.885839849710464478e-01	-2.621777355670928955e-01	4.292969033122062683e-02	1.467275381088256836e+00	-1.404414057731628418e+00	-1.609863340854644775e-01	1.609863340854644775e-01	4.601942375302314758e-03	4.770680367946624756e-01	0.000000000000000000e+00	0.000000000000000000e+00	0.000000000000000000e+00	4.448544383049011230e-01	0.000000000000000000e+00	0.000000000000000000e+00	0.000000000000000000e+00	3.574175238609313965e-01	0.000000000000000000e+00	0.000000000000000000e+00	2.822524607181549072e-01	2.024854570627212524e-01	0.000000000000000000e+00	0.000000000000000000e+00	2.116893529891967773e-01	1.457281708717346191e-01	4.295146167278289795e-01	7.669903803616762161e-03	0.000000000000000000e+00	3.906250000000000000e-03	0.000000000000000000e+00	-0.000000000000000000e+00	0.000000000000000000e+00	0.000000000000000000e+00	0.000000000000000000e+00	0.000000000000000000e+00	0.000000000000000000e+00	0.000000000000000000e+00	0.000000000000000000e+00	0.000000000000000000e+00	0.000000000000000000e+00	0.000000000000000000e+00	0.000000000000000000e+00	0.000000000000000000e+00	0.000000000000000000e+00	0.000000000000000000e+00	0.000000000000000000e+00	0.000000000000000000e+00	0.000000000000000000e+00	0.000000000000000000e+00	0.000000000000000000e+00
1.885839849710464478e-01	-2.621777355670928955e-01	4.292969033122062683e-02	1.467275381088256836e+00	-1.404414057731628418e+00	-1.609863340854644775e-01	1.609863340854644775e-01	4.601942375302314758e-03	4.770680367946624756e-01	0.000000000000000000e+00	0.000000000000000000e+00	0.000000000000000000e+00	4.448544383049011230e-01	0.000000000000000000e+00	0.000000000000000000e+00	0.000000000000000000e+00	3.574175238609313965e-01	0.000000000000000000e+00	0.000000000000000000e+00	2.822524607181549072e-01	2.024854570627212524e-01	0.000000000000000000e+00	0.000000000000000000e+00	2.116893529891967773e-01	1.457281708717346191e-01	4.295146167278289795e-01	7.669903803616762161e-03	0.000000000000000000e+00	3.906250000000000000e-03	-0.000000000000000000e+00	-0.000000000000000000e+00	0.000000000000000000e+00	0.000000000000000000e+00	0.000000000000000000e+00	0.000000000000000000e+00	0.000000000000000000e+00	0.000000000000000000e+00	0.000000000000000000e+00	0.000000000000000000e+00	0.000000000000000000e+00	0.000000000000000000e+00	0.000000000000000000e+00	0.000000000000000000e+00	0.000000000000000000e+00	0.000000000000000000e+00	0.000000000000000000e+00	0.000000000000000000e+00	0.000000000000000000e+00	0.000000000000000000e+00	0.000000000000000000e+00
1.885839849710464478e-01	-2.621777355670928955e-01	4.292969033122062683e-02	1.467275381088256836e+00	-1.404414057731628418e+00	-1.609863340854644775e-01	1.609863340854644775e-01	4.601942375302314758e-03	4.770680367946624756e-01	0.000000000000000000e+00	0.000000000000000000e+00	0.000000000000000000e+00	4.448544383049011230e-01	0.000000000000000000e+00	0.000000000000000000e+00	0.000000000000000000e+00	3.574175238609313965e-01	0.000000000000000000e+00	0.000000000000000000e+00	2.822524607181549072e-01	2.024854570627212524e-01	0.000000000000000000e+00	0.000000000000000000e+00	2.116893529891967773e-01	1.457281708717346191e-01	4.295146167278289795e-01	7.669903803616762161e-03	0.000000000000000000e+00	-0.000000000000000000e+00	0.000000000000000000e+00	-0.000000000000000000e+00	0.000000000000000000e+00	0.000000000000000000e+00	0.000000000000000000e+00	0.000000000000000000e+00	0.000000000000000000e+00	0.000000000000000000e+00	0.000000000000000000e+00	0.000000000000000000e+00	0.000000000000000000e+00	0.000000000000000000e+00	0.000000000000000000e+00	0.000000000000000000e+00	0.000000000000000000e+00	0.000000000000000000e+00	0.000000000000000000e+00	0.000000000000000000e+00	0.000000000000000000e+00	0.000000000000000000e+00	0.000000000000000000e+00
1.885839849710464478e-01	-2.621777355670928955e-01	4.292969033122062683e-02	1.467275381088256836e+00	-1.404414057731628418e+00	-1.609863340854644775e-01	1.609863340854644775e-01	4.601942375302314758e-03	4.770680367946624756e-01	0.000000000000000000e+00	0.000000000000000000e+00	0.000000000000000000e+00	4.448544383049011230e-01	0.000000000000000000e+00	0.000000000000000000e+00	0.000000000000000000e+00	3.574175238609313965e-01	0.000000000000000000e+00	0.000000000000000000e+00	2.822524607181549072e-01	2.024854570627212524e-01	0.000000000000000000e+00	0.000000000000000000e+00	2.116893529891967773e-01	1.457281708717346191e-01	4.295146167278289795e-01	7.669903803616762161e-03	3.906250000000000000e-03	3.906250000000000000e-03	0.000000000000000000e+00	-0.000000000000000000e+00	0.000000000000000000e+00	0.000000000000000000e+00	0.000000000000000000e+00	0.000000000000000000e+00	0.000000000000000000e+00	0.000000000000000000e+00	0.000000000000000000e+00	0.000000000000000000e+00	0.000000000000000000e+00	0.000000000000000000e+00	0.000000000000000000e+00	0.000000000000000000e+00	0.000000000000000000e+00	0.000000000000000000e+00	0.000000000000000000e+00	0.000000000000000000e+00	0.000000000000000000e+00	0.000000000000000000e+00	0.000000000000000000e+00
1.885839849710464478e-01	-2.621777355670928955e-01	4.292969033122062683e-02	1.467275381088256836e+00	-1.404414057731628418e+00	-1.609863340854644775e-01	1.609863340854644775e-01	4.601942375302314758e-03	4.770680367946624756e-01	0.000000000000000000e+00	0.000000000000000000e+00	0.000000000000000000e+00	4.448544383049011230e-01	0.000000000000000000e+00	0.000000000000000000e+00	0.000000000000000000e+00	3.574175238609313965e-01	0.000000000000000000e+00	0.000000000000000000e+00	2.822524607181549072e-01	2.024854570627212524e-01	0.000000000000000000e+00	0.000000000000000000e+00	2.116893529891967773e-01	1.457281708717346191e-01	4.295146167278289795e-01	7.669903803616762161e-03	0.000000000000000000e+00	7.812500000000000000e-03	0.000000000000000000e+00	0.000000000000000000e+00	0.000000000000000000e+00	0.000000000000000000e+00	0.000000000000000000e+00	0.000000000000000000e+00	0.000000000000000000e+00	0.000000000000000000e+00	0.000000000000000000e+00	0.000000000000000000e+00	0.000000000000000000e+00	0.000000000000000000e+00	0.000000000000000000e+00	0.000000000000000000e+00	0.000000000000000000e+00	0.000000000000000000e+00	0.000000000000000000e+00	0.000000000000000000e+00	0.000000000000000000e+00	0.000000000000000000e+00	0.000000000000000000e+00
1.885839849710464478e-01	-2.621777355670928955e-01	4.292969033122062683e-02	1.467275381088256836e+00	-1.404414057731628418e+00	-1.609863340854644775e-01	1.609863340854644775e-01	4.601942375302314758e-03	4.770680367946624756e-01	0.000000000000000000e+00	0.000000000000000000e+00	0.000000000000000000e+00	4.448544383049011230e-01	0.000000000000000000e+00	0.000000000000000000e+00	0.000000000000000000e+00	3.574175238609313965e-01	0.000000000000000000e+00	0.000000000000000000e+00	2.822524607181549072e-01	2.024854570627212524e-01	0.000000000000000000e+00	0.000000000000000000e+00	2.116893529891967773e-01	1.457281708717346191e-01	4.295146167278289795e-01	7.669903803616762161e-03	0.000000000000000000e+00	-0.000000000000000000e+00	-0.000000000000000000e+00	0.000000000000000000e+00	0.000000000000000000e+00	0.000000000000000000e+00	0.000000000000000000e+00	0.000000000000000000e+00	0.000000000000000000e+00	0.000000000000000000e+00	0.000000000000000000e+00	0.000000000000000000e+00	0.000000000000000000e+00	0.000000000000000000e+00	0.000000000000000000e+00	0.000000000000000000e+00	0.000000000000000000e+00	0.000000000000000000e+00	0.000000000000000000e+00	0.000000000000000000e+00	0.000000000000000000e+00	0.000000000000000000e+00	0.000000000000000000e+00
1.885839849710464478e-01	-2.621777355670928955e-01	4.292969033122062683e-02	1.467275381088256836e+00	-1.404414057731628418e+00	-1.609863340854644775e-01	1.609863340854644775e-01	4.601942375302314758e-03	4.770680367946624756e-01	0.000000000000000000e+00	0.000000000000000000e+00	0.000000000000000000e+00	4.448544383049011230e-01	0.000000000000000000e+00	0.000000000000000000e+00	0.000000000000000000e+00	3.574175238609313965e-01	0.000000000000000000e+00	0.000000000000000000e+00	2.822524607181549072e-01	2.024854570627212524e-01	0.000000000000000000e+00	0.000000000000000000e+00	2.116893529891967773e-01	1.457281708717346191e-01	4.295146167278289795e-01	7.669903803616762161e-03	0.000000000000000000e+00	0.000000000000000000e+00	0.000000000000000000e+00	0.000000000000000000e+00	0.000000000000000000e+00	0.000000000000000000e+00	0.000000000000000000e+00	0.000000000000000000e+00	0.000000000000000000e+00	0.000000000000000000e+00	0.000000000000000000e+00	0.000000000000000000e+00	0.000000000000000000e+00	0.000000000000000000e+00	0.000000000000000000e+00	0.000000000000000000e+00	0.000000000000000000e+00	0.000000000000000000e+00	0.000000000000000000e+00	0.000000000000000000e+00	0.000000000000000000e+00	0.000000000000000000e+00	0.000000000000000000e+00
1.885839849710464478e-01	-2.621777355670928955e-01	4.292969033122062683e-02	1.467275381088256836e+00	-1.404414057731628418e+00	-1.609863340854644775e-01	1.609863340854644775e-01	4.601942375302314758e-03	4.770680367946624756e-01	0.000000000000000000e+00	0.000000000000000000e+00	0.000000000000000000e+00	4.448544383049011230e-01	0.000000000000000000e+00	0.000000000000000000e+00	0.000000000000000000e+00	3.574175238609313965e-01	0.000000000000000000e+00	0.000000000000000000e+00	2.822524607181549072e-01	2.024854570627212524e-01	0.000000000000000000e+00	0.000000000000000000e+00	2.116893529891967773e-01	1.457281708717346191e-01	4.295146167278289795e-01	7.669903803616762161e-03	0.000000000000000000e+00	0.000000000000000000e+00	0.000000000000000000e+00	0.000000000000000000e+00	0.000000000000000000e+00	0.000000000000000000e+00	0.000000000000000000e+00	0.000000000000000000e+00	0.000000000000000000e+00	0.000000000000000000e+00	0.000000000000000000e+00	0.000000000000000000e+00	0.000000000000000000e+00	0.000000000000000000e+00	0.000000000000000000e+00	0.000000000000000000e+00	0.000000000000000000e+00	0.000000000000000000e+00	0.000000000000000000e+00	0.000000000000000000e+00	0.000000000000000000e+00	0.000000000000000000e+00	0.000000000000000000e+00
1.885839849710464478e-01	-2.621777355670928955e-01	4.292969033122062683e-02	1.467275381088256836e+00	-1.404414057731628418e+00	-1.609863340854644775e-01	1.609863340854644775e-01	4.601942375302314758e-03	4.770680367946624756e-01	0.000000000000000000e+00	0.000000000000000000e+00	0.000000000000000000e+00	4.448544383049011230e-01	0.000000000000000000e+00	0.000000000000000000e+00	0.000000000000000000e+00	3.574175238609313965e-01	0.000000000000000000e+00	0.000000000000000000e+00	2.822524607181549072e-01	2.024854570627212524e-01	0.000000000000000000e+00	0.000000000000000000e+00	2.116893529891967773e-01	1.457281708717346191e-01	4.295146167278289795e-01	7.669903803616762161e-03	0.000000000000000000e+00	3.906250000000000000e-03	-0.000000000000000000e+00	0.000000000000000000e+00	0.000000000000000000e+00	0.000000000000000000e+00	0.000000000000000000e+00	0.000000000000000000e+00	0.000000000000000000e+00	0.000000000000000000e+00	0.000000000000000000e+00	0.000000000000000000e+00	0.000000000000000000e+00	0.000000000000000000e+00	0.000000000000000000e+00	0.000000000000000000e+00	0.000000000000000000e+00	0.000000000000000000e+00	0.000000000000000000e+00	0.000000000000000000e+00	0.000000000000000000e+00	0.000000000000000000e+00	0.000000000000000000e+00
1.885839849710464478e-01	-2.621777355670928955e-01	4.292969033122062683e-02	1.467275381088256836e+00	-1.404414057731628418e+00	-1.609863340854644775e-01	1.609863340854644775e-01	4.601942375302314758e-03	4.770680367946624756e-01	0.000000000000000000e+00	0.000000000000000000e+00	0.000000000000000000e+00	4.448544383049011230e-01	0.000000000000000000e+00	0.000000000000000000e+00	0.000000000000000000e+00	3.574175238609313965e-01	0.000000000000000000e+00	0.000000000000000000e+00	2.822524607181549072e-01	2.024854570627212524e-01	0.000000000000000000e+00	0.000000000000000000e+00	2.116893529891967773e-01	1.457281708717346191e-01	4.295146167278289795e-01	7.669903803616762161e-03	0.000000000000000000e+00	0.000000000000000000e+00	7.812500000000000000e-03	0.000000000000000000e+00	0.000000000000000000e+00	0.000000000000000000e+00	0.000000000000000000e+00	0.000000000000000000e+00	0.000000000000000000e+00	0.000000000000000000e+00	0.000000000000000000e+00	0.000000000000000000e+00	0.000000000000000000e+00	0.000000000000000000e+00	0.000000000000000000e+00	0.000000000000000000e+00	0.000000000000000000e+00	0.000000000000000000e+00	0.000000000000000000e+00	0.000000000000000000e+00	0.000000000000000000e+00	0.000000000000000000e+00	0.000000000000000000e+00
1.885839849710464478e-01	-2.621777355670928955e-01	4.292969033122062683e-02	1.467275381088256836e+00	-1.404414057731628418e+00	-1.609863340854644775e-01	1.609863340854644775e-01	4.601942375302314758e-03	4.770680367946624756e-01	0.000000000000000000e+00	0.000000000000000000e+00	0.000000000000000000e+00	4.448544383049011230e-01	0.000000000000000000e+00	0.000000000000000000e+00	0.000000000000000000e+00	3.574175238609313965e-01	0.000000000000000000e+00	0.000000000000000000e+00	2.822524607181549072e-01	2.024854570627212524e-01	0.000000000000000000e+00	0.000000000000000000e+00	2.116893529891967773e-01	1.457281708717346191e-01	4.295146167278289795e-01	7.669903803616762161e-03	0.000000000000000000e+00	-0.000000000000000000e+00	0.000000000000000000e+00	-0.000000000000000000e+00	0.000000000000000000e+00	0.000000000000000000e+00	0.000000000000000000e+00	0.000000000000000000e+00	0.000000000000000000e+00	0.000000000000000000e+00	0.000000000000000000e+00	0.000000000000000000e+00	0.000000000000000000e+00	0.000000000000000000e+00	0.000000000000000000e+00	0.000000000000000000e+00	0.000000000000000000e+00	0.000000000000000000e+00	0.000000000000000000e+00	0.000000000000000000e+00	0.000000000000000000e+00	0.000000000000000000e+00	0.000000000000000000e+00
1.885839849710464478e-01	-2.621777355670928955e-01	4.292969033122062683e-02	1.467275381088256836e+00	-1.404414057731628418e+00	-1.609863340854644775e-01	1.609863340854644775e-01	4.601942375302314758e-03	4.770680367946624756e-01	0.000000000000000000e+00	0.000000000000000000e+00	0.000000000000000000e+00	4.448544383049011230e-01	0.000000000000000000e+00	0.000000000000000000e+00	0.000000000000000000e+00	3.574175238609313965e-01	0.000000000000000000e+00	0.000000000000000000e+00	2.822524607181549072e-01	2.024854570627212524e-01	0.000000000000000000e+00	0.000000000000000000e+00	2.116893529891967773e-01	1.457281708717346191e-01	4.295146167278289795e-01	7.669903803616762161e-03	0.000000000000000000e+00	0.000000000000000000e+00	0.000000000000000000e+00	0.000000000000000000e+00	0.000000000000000000e+00	0.000000000000000000e+00	0.000000000000000000e+00	0.000000000000000000e+00	0.000000000000000000e+00	0.000000000000000000e+00	0.000000000000000000e+00	0.000000000000000000e+00	0.000000000000000000e+00	0.000000000000000000e+00	0.000000000000000000e+00	0.000000000000000000e+00	0.000000000000000000e+00	0.000000000000000000e+00	0.000000000000000000e+00	0.000000000000000000e+00	0.000000000000000000e+00	0.000000000000000000e+00	0.000000000000000000e+00
1.885839849710464478e-01	-2.621777355670928955e-01	4.292969033122062683e-02	1.467275381088256836e+00	-1.404414057731628418e+00	-1.609863340854644775e-01	1.609863340854644775e-01	4.601942375302314758e-03	4.770680367946624756e-01	0.000000000000000000e+00	0.000000000000000000e+00	0.000000000000000000e+00	4.448544383049011230e-01	0.000000000000000000e+00	0.000000000000000000e+00	0.000000000000000000e+00	3.574175238609313965e-01	0.000000000000000000e+00	0.000000000000000000e+00	2.822524607181549072e-01	2.024854570627212524e-01	0.000000000000000000e+00	0.000000000000000000e+00	2.116893529891967773e-01	1.457281708717346191e-01	4.295146167278289795e-01	7.669903803616762161e-03	-0.000000000000000000e+00	-3.906250000000000000e-03	-0.000000000000000000e+00	0.000000000000000000e+00	0.000000000000000000e+00	0.000000000000000000e+00	0.000000000000000000e+00	0.000000000000000000e+00	0.000000000000000000e+00	0.000000000000000000e+00	0.000000000000000000e+00	0.000000000000000000e+00	0.000000000000000000e+00	0.000000000000000000e+00	0.000000000000000000e+00	0.000000000000000000e+00	0.000000000000000000e+00	0.000000000000000000e+00	0.000000000000000000e+00	0.000000000000000000e+00	0.000000000000000000e+00	0.000000000000000000e+00	0.000000000000000000e+00
1.885839849710464478e-01	-2.621777355670928955e-01	4.292969033122062683e-02	1.467275381088256836e+00	-1.404414057731628418e+00	-1.609863340854644775e-01	1.609863340854644775e-01	4.601942375302314758e-03	4.770680367946624756e-01	0.000000000000000000e+00	0.000000000000000000e+00	0.000000000000000000e+00	4.448544383049011230e-01	0.000000000000000000e+00	0.000000000000000000e+00	0.000000000000000000e+00	3.574175238609313965e-01	0.000000000000000000e+00	0.000000000000000000e+00	2.822524607181549072e-01	2.024854570627212524e-01	0.000000000000000000e+00	0.000000000000000000e+00	2.116893529891967773e-01	1.457281708717346191e-01	4.295146167278289795e-01	7.669903803616762161e-03	0.000000000000000000e+00	-0.000000000000000000e+00	0.000000000000000000e+00	3.906250000000000000e-03	0.000000000000000000e+00	0.000000000000000000e+00	0.000000000000000000e+00	0.000000000000000000e+00	0.000000000000000000e+00	0.000000000000000000e+00	0.000000000000000000e+00	0.000000000000000000e+00	0.000000000000000000e+00	0.000000000000000000e+00	0.000000000000000000e+00	0.000000000000000000e+00	0.000000000000000000e+00	0.000000000000000000e+00	0.000000000000000000e+00	0.000000000000000000e+00	0.000000000000000000e+00	0.000000000000000000e+00	0.000000000000000000e+00
1.885839849710464478e-01	-2.621777355670928955e-01	4.292969033122062683e-02	1.467275381088256836e+00	-1.404414057731628418e+00	-1.609863340854644775e-01	1.609863340854644775e-01	4.601942375302314758e-03	4.770680367946624756e-01	0.000000000000000000e+00	0.000000000000000000e+00	0.000000000000000000e+00	4.448544383049011230e-01	0.000000000000000000e+00	0.000000000000000000e+00	0.000000000000000000e+00	3.574175238609313965e-01	0.000000000000000000e+00	0.000000000000000000e+00	2.822524607181549072e-01	2.024854570627212524e-01	0.000000000000000000e+00	0.000000000000000000e+00	2.116893529891967773e-01	1.457281708717346191e-01	4.295146167278289795e-01	7.669903803616762161e-03	0.000000000000000000e+00	0.000000000000000000e+00	-0.000000000000000000e+00	0.000000000000000000e+00	0.000000000000000000e+00	0.000000000000000000e+00	0.000000000000000000e+00	0.000000000000000000e+00	0.000000000000000000e+00	0.000000000000000000e+00	0.000000000000000000e+00	0.000000000000000000e+00	0.000000000000000000e+00	0.000000000000000000e+00	0.000000000000000000e+00	0.000000000000000000e+00	0.000000000000000000e+00	0.000000000000000000e+00	0.000000000000000000e+00	0.000000000000000000e+00	0.000000000000000000e+00	0.000000000000000000e+00	0.000000000000000000e+00
1.885839849710464478e-01	-2.621777355670928955e-01	4.292969033122062683e-02	1.467275381088256836e+00	-1.404414057731628418e+00	-1.609863340854644775e-01	1.609863340854644775e-01	4.601942375302314758e-03	4.770680367946624756e-01	0.000000000000000000e+00	0.000000000000000000e+00	0.000000000000000000e+00	4.448544383049011230e-01	0.000000000000000000e+00	0.000000000000000000e+00	0.000000000000000000e+00	3.574175238609313965e-01	0.000000000000000000e+00	0.000000000000000000e+00	2.822524607181549072e-01	2.024854570627212524e-01	0.000000000000000000e+00	0.000000000000000000e+00	2.116893529891967773e-01	1.457281708717346191e-01	4.295146167278289795e-01	7.669903803616762161e-03	0.000000000000000000e+00	7.812500000000000000e-03	0.000000000000000000e+00	0.000000000000000000e+00	0.000000000000000000e+00	0.000000000000000000e+00	0.000000000000000000e+00	0.000000000000000000e+00	0.000000000000000000e+00	0.000000000000000000e+00	0.000000000000000000e+00	0.000000000000000000e+00	0.000000000000000000e+00	0.000000000000000000e+00	0.000000000000000000e+00	0.000000000000000000e+00	0.000000000000000000e+00	0.000000000000000000e+00	0.000000000000000000e+00	0.000000000000000000e+00	0.000000000000000000e+00	0.000000000000000000e+00	0.000000000000000000e+00
1.885839849710464478e-01	-2.621777355670928955e-01	4.292969033122062683e-02	1.467275381088256836e+00	-1.404414057731628418e+00	-1.609863340854644775e-01	1.609863340854644775e-01	4.601942375302314758e-03	4.770680367946624756e-01	0.000000000000000000e+00	0.000000000000000000e+00	0.000000000000000000e+00	4.448544383049011230e-01	0.000000000000000000e+00	0.000000000000000000e+00	0.000000000000000000e+00	3.574175238609313965e-01	0.000000000000000000e+00	0.000000000000000000e+00	2.822524607181549072e-01	2.024854570627212524e-01	0.000000000000000000e+00	0.000000000000000000e+00	2.116893529891967773e-01	1.457281708717346191e-01	4.295146167278289795e-01	7.669903803616762161e-03	0.000000000000000000e+00	0.000000000000000000e+00	0.000000000000000000e+00	0.000000000000000000e+00	0.000000000000000000e+00	0.000000000000000000e+00	0.000000000000000000e+00	0.000000000000000000e+00	0.000000000000000000e+00	0.000000000000000000e+00	0.000000000000000000e+00	0.000000000000000000e+00	0.000000000000000000e+00	0.000000000000000000e+00	0.000000000000000000e+00	0.000000000000000000e+00	0.000000000000000000e+00	0.000000000000000000e+00	0.000000000000000000e+00	0.000000000000000000e+00	0.000000000000000000e+00	0.000000000000000000e+00	0.000000000000000000e+00
1.885839849710464478e-01	-2.621777355670928955e-01	4.292969033122062683e-02	1.467275381088256836e+00	-1.404414057731628418e+00	-1.609863340854644775e-01	1.609863340854644775e-01	4.601942375302314758e-03	4.770680367946624756e-01	0.000000000000000000e+00	0.000000000000000000e+00	0.000000000000000000e+00	4.448544383049011230e-01	0.000000000000000000e+00	0.000000000000000000e+00	0.000000000000000000e+00	3.574175238609313965e-01	0.000000000000000000e+00	0.000000000000000000e+00	2.822524607181549072e-01	2.024854570627212524e-01	0.000000000000000000e+00	0.000000000000000000e+00	2.116893529891967773e-01	1.457281708717346191e-01	4.295146167278289795e-01	7.669903803616762161e-03	0.000000000000000000e+00	0.000000000000000000e+00	0.000000000000000000e+00	0.000000000000000000e+00	0.000000000000000000e+00	0.000000000000000000e+00	0.000000000000000000e+00	0.000000000000000000e+00	0.000000000000000000e+00	0.000000000000000000e+00	0.000000000000000000e+00	0.000000000000000000e+00	0.000000000000000000e+00	0.000000000000000000e+00	0.000000000000000000e+00	0.000000000000000000e+00	0.000000000000000000e+00	0.000000000000000000e+00	0.000000000000000000e+00	0.000000000000000000e+00	0.000000000000000000e+00	0.000000000000000000e+00	0.000000000000000000e+00
1.885839849710464478e-01	-2.621777355670928955e-01	4.139648750424385071e-02	1.467275381088256836e+00	-1.404414057731628418e+00	-1.609863340854644775e-01	1.609863340854644775e-01	4.601942375302314758e-03	4.770680367946624756e-01	0.000000000000000000e+00	0.000000000000000000e+00	0.000000000000000000e+00	4.448544383049011230e-01	0.000000000000000000e+00	0.000000000000000000e+00	0.000000000000000000e+00	3.574175238609313965e-01	0.000000000000000000e+00	0.000000000000000000e+00	2.822524607181549072e-01	2.024854570627212524e-01	0.000000000000000000e+00	0.000000000000000000e+00	2.116893529891967773e-01	1.457281708717346191e-01	4.295146167278289795e-01	7.669903803616762161e-03	3.906250000000000000e-03	0.000000000000000000e+00	0.000000000000000000e+00	0.000000000000000000e+00	0.000000000000000000e+00	0.000000000000000000e+00	0.000000000000000000e+00	0.000000000000000000e+00	0.000000000000000000e+00	0.000000000000000000e+00	0.000000000000000000e+00	0.000000000000000000e+00	0.000000000000000000e+00	0.000000000000000000e+00	0.000000000000000000e+00	0.000000000000000000e+00	0.000000000000000000e+00	0.000000000000000000e+00	0.000000000000000000e+00	0.000000000000000000e+00	0.000000000000000000e+00	0.000000000000000000e+00	0.000000000000000000e+00
1.885839849710464478e-01	-2.621777355670928955e-01	4.139648750424385071e-02	1.467275381088256836e+00	-1.404414057731628418e+00	-1.609863340854644775e-01	1.609863340854644775e-01	4.601942375302314758e-03	4.770680367946624756e-01	0.000000000000000000e+00	0.000000000000000000e+00	0.000000000000000000e+00	4.448544383049011230e-01	0.000000000000000000e+00	0.000000000000000000e+00	0.000000000000000000e+00	3.574175238609313965e-01	0.000000000000000000e+00	0.000000000000000000e+00	2.822524607181549072e-01	2.024854570627212524e-01	0.000000000000000000e+00	0.000000000000000000e+00	2.116893529891967773e-01	1.457281708717346191e-01	4.295146167278289795e-01	7.669903803616762161e-03	0.000000000000000000e+00	0.000000000000000000e+00	0.000000000000000000e+00	-0.000000000000000000e+00	0.000000000000000000e+00	0.000000000000000000e+00	0.000000000000000000e+00	0.000000000000000000e+00	0.000000000000000000e+00	0.000000000000000000e+00	0.000000000000000000e+00	0.000000000000000000e+00	0.000000000000000000e+00	0.000000000000000000e+00	0.000000000000000000e+00	0.000000000000000000e+00	0.000000000000000000e+00	0.000000000000000000e+00	0.000000000000000000e+00	0.000000000000000000e+00	0.000000000000000000e+00	0.000000000000000000e+00	0.000000000000000000e+00
1.885839849710464478e-01	-2.621777355670928955e-01	4.292969033122062683e-02	1.467275381088256836e+00	-1.404414057731628418e+00	-1.609863340854644775e-01	1.609863340854644775e-01	4.601942375302314758e-03	4.770680367946624756e-01	0.000000000000000000e+00	0.000000000000000000e+00	0.000000000000000000e+00	4.448544383049011230e-01	0.000000000000000000e+00	0.000000000000000000e+00	0.000000000000000000e+00	3.574175238609313965e-01	0.000000000000000000e+00	0.000000000000000000e+00	2.822524607181549072e-01	2.024854570627212524e-01	0.000000000000000000e+00	0.000000000000000000e+00	2.116893529891967773e-01	1.457281708717346191e-01	4.295146167278289795e-01	7.669903803616762161e-03	0.000000000000000000e+00	3.906250000000000000e-03	0.000000000000000000e+00	3.906250000000000000e-03	0.000000000000000000e+00	0.000000000000000000e+00	0.000000000000000000e+00	0.000000000000000000e+00	0.000000000000000000e+00	0.000000000000000000e+00	0.000000000000000000e+00	0.000000000000000000e+00	0.000000000000000000e+00	0.000000000000000000e+00	0.000000000000000000e+00	0.000000000000000000e+00	0.000000000000000000e+00	0.000000000000000000e+00	0.000000000000000000e+00	0.000000000000000000e+00	0.000000000000000000e+00	0.000000000000000000e+00	0.000000000000000000e+00
1.885839849710464478e-01	-2.621777355670928955e-01	4.292969033122062683e-02	1.467275381088256836e+00	-1.404414057731628418e+00	-1.609863340854644775e-01	1.609863340854644775e-01	4.601942375302314758e-03	4.770680367946624756e-01	0.000000000000000000e+00	0.000000000000000000e+00	0.000000000000000000e+00	4.448544383049011230e-01	0.000000000000000000e+00	0.000000000000000000e+00	0.000000000000000000e+00	3.574175238609313965e-01	0.000000000000000000e+00	0.000000000000000000e+00	2.822524607181549072e-01	2.024854570627212524e-01	0.000000000000000000e+00	0.000000000000000000e+00	2.116893529891967773e-01	1.457281708717346191e-01	4.295146167278289795e-01	7.669903803616762161e-03	0.000000000000000000e+00	0.000000000000000000e+00	0.000000000000000000e+00	-0.000000000000000000e+00	0.000000000000000000e+00	0.000000000000000000e+00	0.000000000000000000e+00	0.000000000000000000e+00	0.000000000000000000e+00	0.000000000000000000e+00	0.000000000000000000e+00	0.000000000000000000e+00	0.000000000000000000e+00	0.000000000000000000e+00	0.000000000000000000e+00	0.000000000000000000e+00	0.000000000000000000e+00	0.000000000000000000e+00	0.000000000000000000e+00	0.000000000000000000e+00	0.000000000000000000e+00	0.000000000000000000e+00	0.000000000000000000e+00
1.885839849710464478e-01	-2.621777355670928955e-01	4.292969033122062683e-02	1.467275381088256836e+00	-1.404414057731628418e+00	-1.609863340854644775e-01	1.609863340854644775e-01	4.601942375302314758e-03	4.770680367946624756e-01	0.000000000000000000e+00	0.000000000000000000e+00	0.000000000000000000e+00	4.448544383049011230e-01	0.000000000000000000e+00	0.000000000000000000e+00	0.000000000000000000e+00	3.574175238609313965e-01	0.000000000000000000e+00	0.000000000000000000e+00	2.822524607181549072e-01	2.024854570627212524e-01	0.000000000000000000e+00	0.000000000000000000e+00	2.116893529891967773e-01	1.457281708717346191e-01	4.295146167278289795e-01	7.669903803616762161e-03	3.906250000000000000e-03	0.000000000000000000e+00	0.000000000000000000e+00	0.000000000000000000e+00	0.000000000000000000e+00	0.000000000000000000e+00	0.000000000000000000e+00	0.000000000000000000e+00	0.000000000000000000e+00	0.000000000000000000e+00	0.000000000000000000e+00	0.000000000000000000e+00	0.000000000000000000e+00	0.000000000000000000e+00	0.000000000000000000e+00	0.000000000000000000e+00	0.000000000000000000e+00	0.000000000000000000e+00	0.000000000000000000e+00	0.000000000000000000e+00	0.000000000000000000e+00	0.000000000000000000e+00	0.000000000000000000e+00
1.885839849710464478e-01	-2.621777355670928955e-01	4.292969033122062683e-02	1.467275381088256836e+00	-1.404414057731628418e+00	-1.609863340854644775e-01	1.609863340854644775e-01	4.601942375302314758e-03	4.770680367946624756e-01	0.000000000000000000e+00	0.000000000000000000e+00	0.000000000000000000e+00	4.448544383049011230e-01	0.000000000000000000e+00	0.000000000000000000e+00	0.000000000000000000e+00	3.574175238609313965e-01	0.000000000000000000e+00	0.000000000000000000e+00	2.822524607181549072e-01	2.024854570627212524e-01	0.000000000000000000e+00	0.000000000000000000e+00	2.116893529891967773e-01	1.457281708717346191e-01	4.295146167278289795e-01	7.669903803616762161e-03	0.000000000000000000e+00	3.906250000000000000e-03	0.000000000000000000e+00	-0.000000000000000000e+00	0.000000000000000000e+00	0.000000000000000000e+00	0.000000000000000000e+00	0.000000000000000000e+00	0.000000000000000000e+00	0.000000000000000000e+00	0.000000000000000000e+00	0.000000000000000000e+00	0.000000000000000000e+00	0.000000000000000000e+00	0.000000000000000000e+00	0.000000000000000000e+00	0.000000000000000000e+00	0.000000000000000000e+00	0.000000000000000000e+00	0.000000000000000000e+00	0.000000000000000000e+00	0.000000000000000000e+00	0.000000000000000000e+00
1.885839849710464478e-01	-2.621777355670928955e-01	4.292969033122062683e-02	1.467275381088256836e+00	-1.404414057731628418e+00	-1.609863340854644775e-01	1.609863340854644775e-01	4.601942375302314758e-03	4.770680367946624756e-01	0.000000000000000000e+00	0.000000000000000000e+00	0.000000000000000000e+00	4.448544383049011230e-01	0.000000000000000000e+00	0.000000000000000000e+00	0.000000000000000000e+00	3.574175238609313965e-01	0.000000000000000000e+00	0.000000000000000000e+00	2.822524607181549072e-01	2.024854570627212524e-01	0.000000000000000000e+00	0.000000000000000000e+00	2.116893529891967773e-01	1.457281708717346191e-01	4.295146167278289795e-01	7.669903803616762161e-03	3.906250000000000000e-03	7.812500000000000000e-03	-3.906250000000000000e-03	0.000000000000000000e+00	0.000000000000000000e+00	0.000000000000000000e+00	0.000000000000000000e+00	0.000000000000000000e+00	0.000000000000000000e+00	0.000000000000000000e+00	0.000000000000000000e+00	0.000000000000000000e+00	0.000000000000000000e+00	0.000000000000000000e+00	0.000000000000000000e+00	0.000000000000000000e+00	0.000000000000000000e+00	0.000000000000000000e+00	0.000000000000000000e+00	0.000000000000000000e+00	0.000000000000000000e+00	0.000000000000000000e+00	0.000000000000000000e+00
1.885839849710464478e-01	-2.621777355670928955e-01	4.292969033122062683e-02	1.467275381088256836e+00	-1.404414057731628418e+00	-1.609863340854644775e-01	1.609863340854644775e-01	4.601942375302314758e-03	4.770680367946624756e-01	0.000000000000000000e+00	0.000000000000000000e+00	0.000000000000000000e+00	4.448544383049011230e-01	0.000000000000000000e+00	0.000000000000000000e+00	0.000000000000000000e+00	3.574175238609313965e-01	0.000000000000000000e+00	0.000000000000000000e+00	2.822524607181549072e-01	2.024854570627212524e-01	0.000000000000000000e+00	0.000000000000000000e+00	2.116893529891967773e-01	1.457281708717346191e-01	4.295146167278289795e-01	7.669903803616762161e-03	0.000000000000000000e+00	0.000000000000000000e+00	3.906250000000000000e-03	7.812500000000000000e-03	0.000000000000000000e+00	0.000000000000000000e+00	0.000000000000000000e+00	0.000000000000000000e+00	0.000000000000000000e+00	0.000000000000000000e+00	0.000000000000000000e+00	0.000000000000000000e+00	0.000000000000000000e+00	0.000000000000000000e+00	0.000000000000000000e+00	0.000000000000000000e+00	0.000000000000000000e+00	0.000000000000000000e+00	0.000000000000000000e+00	0.000000000000000000e+00	0.000000000000000000e+00	0.000000000000000000e+00	0.000000000000000000e+00
1.885839849710464478e-01	-2.621777355670928955e-01	4.292969033122062683e-02	1.467275381088256836e+00	-1.404414057731628418e+00	-1.609863340854644775e-01	1.609863340854644775e-01	4.601942375302314758e-03	4.770680367946624756e-01	0.000000000000000000e+00	0.000000000000000000e+00	0.000000000000000000e+00	4.448544383049011230e-01	0.000000000000000000e+00	0.000000000000000000e+00	0.000000000000000000e+00	3.574175238609313965e-01	0.000000000000000000e+00	0.000000000000000000e+00	2.822524607181549072e-01	2.024854570627212524e-01	0.000000000000000000e+00	0.000000000000000000e+00	2.116893529891967773e-01	1.457281708717346191e-01	4.295146167278289795e-01	7.669903803616762161e-03	0.000000000000000000e+00	-0.000000000000000000e+00	0.000000000000000000e+00	0.000000000000000000e+00	0.000000000000000000e+00	0.000000000000000000e+00	0.000000000000000000e+00	0.000000000000000000e+00	0.000000000000000000e+00	0.000000000000000000e+00	0.000000000000000000e+00	0.000000000000000000e+00	0.000000000000000000e+00	0.000000000000000000e+00	0.000000000000000000e+00	0.000000000000000000e+00	0.000000000000000000e+00	0.000000000000000000e+00	0.000000000000000000e+00	0.000000000000000000e+00	0.000000000000000000e+00	0.000000000000000000e+00	0.000000000000000000e+00
1.885839849710464478e-01	-2.621777355670928955e-01	4.292969033122062683e-02	1.467275381088256836e+00	-1.404414057731628418e+00	-1.609863340854644775e-01	1.609863340854644775e-01	4.601942375302314758e-03	4.770680367946624756e-01	0.000000000000000000e+00	0.000000000000000000e+00	0.000000000000000000e+00	4.448544383049011230e-01	0.000000000000000000e+00	0.000000000000000000e+00	0.000000000000000000e+00	3.574175238609313965e-01	0.000000000000000000e+00	0.000000000000000000e+00	2.822524607181549072e-01	2.024854570627212524e-01	0.000000000000000000e+00	0.000000000000000000e+00	2.116893529891967773e-01	1.457281708717346191e-01	4.295146167278289795e-01	7.669903803616762161e-03	0.000000000000000000e+00	7.812500000000000000e-03	3.906250000000000000e-03	3.906250000000000000e-03	0.000000000000000000e+00	0.000000000000000000e+00	0.000000000000000000e+00	0.000000000000000000e+00	0.000000000000000000e+00	0.000000000000000000e+00	0.000000000000000000e+00	0.000000000000000000e+00	0.000000000000000000e+00	0.000000000000000000e+00	0.000000000000000000e+00	0.000000000000000000e+00	0.000000000000000000e+00	0.000000000000000000e+00	0.000000000000000000e+00	0.000000000000000000e+00	0.000000000000000000e+00	0.000000000000000000e+00	0.000000000000000000e+00
1.885839849710464478e-01	-2.621777355670928955e-01	4.292969033122062683e-02	1.467275381088256836e+00	-1.404414057731628418e+00	-1.609863340854644775e-01	1.609863340854644775e-01	4.601942375302314758e-03	4.770680367946624756e-01	0.000000000000000000e+00	0.000000000000000000e+00	0.000000000000000000e+00	4.448544383049011230e-01	0.000000000000000000e+00	0.000000000000000000e+00	0.000000000000000000e+00	3.574175238609313965e-01	0.000000000000000000e+00	0.000000000000000000e+00	2.822524607181549072e-01	2.024854570627212524e-01	0.000000000000000000e+00	0.000000000000000000e+00	2.116893529891967773e-01	1.457281708717346191e-01	4.295146167278289795e-01	7.669903803616762161e-03	0.000000000000000000e+00	0.000000000000000000e+00	0.000000000000000000e+00	3.906250000000000000e-03	0.000000000000000000e+00	0.000000000000000000e+00	0.000000000000000000e+00	0.000000000000000000e+00	0.000000000000000000e+00	0.000000000000000000e+00	0.000000000000000000e+00	0.000000000000000000e+00	0.000000000000000000e+00	0.000000000000000000e+00	0.000000000000000000e+00	0.000000000000000000e+00	0.000000000000000000e+00	0.000000000000000000e+00	0.000000000000000000e+00	0.000000000000000000e+00	0.000000000000000000e+00	0.000000000000000000e+00	0.000000000000000000e+00
1.885839849710464478e-01	-2.621777355670928955e-01	4.292969033122062683e-02	1.467275381088256836e+00	-1.404414057731628418e+00	-1.609863340854644775e-01	1.609863340854644775e-01	4.601942375302314758e-03	4.770680367946624756e-01	0.000000000000000000e+00	0.000000000000000000e+00	0.000000000000000000e+00	4.448544383049011230e-01	0.000000000000000000e+00	0.000000000000000000e+00	0.000000000000000000e+00	3.574175238609313965e-01	0.000000000000000000e+00	0.000000000000000000e+00	2.822524607181549072e-01	2.024854570627212524e-01	0.000000000000000000e+00	0.000000000000000000e+00	2.116893529891967773e-01	1.457281708717346191e-01	4.295146167278289795e-01	7.669903803616762161e-03	0.000000000000000000e+00	0.000000000000000000e+00	7.812500000000000000e-03	0.000000000000000000e+00	0.000000000000000000e+00	0.000000000000000000e+00	0.000000000000000000e+00	0.000000000000000000e+00	0.000000000000000000e+00	0.000000000000000000e+00	0.000000000000000000e+00	0.000000000000000000e+00	0.000000000000000000e+00	0.000000000000000000e+00	0.000000000000000000e+00	0.000000000000000000e+00	0.000000000000000000e+00	0.000000000000000000e+00	0.000000000000000000e+00	0.000000000000000000e+00	0.000000000000000000e+00	0.000000000000000000e+00	0.000000000000000000e+00
1.885839849710464478e-01	-2.621777355670928955e-01	4.292969033122062683e-02	1.467275381088256836e+00	-1.404414057731628418e+00	-1.609863340854644775e-01	1.609863340854644775e-01	4.601942375302314758e-03	4.770680367946624756e-01	0.000000000000000000e+00	0.000000000000000000e+00	0.000000000000000000e+00	4.448544383049011230e-01	0.000000000000000000e+00	0.000000000000000000e+00	0.000000000000000000e+00	3.574175238609313965e-01	0.000000000000000000e+00	0.000000000000000000e+00	2.822524607181549072e-01	2.024854570627212524e-01	0.000000000000000000e+00	0.000000000000000000e+00	2.116893529891967773e-01	1.457281708717346191e-01	4.295146167278289795e-01	7.669903803616762161e-03	0.000000000000000000e+00	0.000000000000000000e+00	3.906250000000000000e-03	0.000000000000000000e+00	0.000000000000000000e+00	0.000000000000000000e+00	0.000000000000000000e+00	0.000000000000000000e+00	0.000000000000000000e+00	0.000000000000000000e+00	0.000000000000000000e+00	0.000000000000000000e+00	0.000000000000000000e+00	0.000000000000000000e+00	0.000000000000000000e+00	0.000000000000000000e+00	0.000000000000000000e+00	0.000000000000000000e+00	0.000000000000000000e+00	0.000000000000000000e+00	0.000000000000000000e+00	0.000000000000000000e+00	0.000000000000000000e+00
1.885839849710464478e-01	-2.621777355670928955e-01	4.292969033122062683e-02	1.467275381088256836e+00	-1.404414057731628418e+00	-1.609863340854644775e-01	1.609863340854644775e-01	4.601942375302314758e-03	4.770680367946624756e-01	0.000000000000000000e+00	0.000000000000000000e+00	0.000000000000000000e+00	4.448544383049011230e-01	0.000000000000000000e+00	0.000000000000000000e+00	0.000000000000000000e+00	3.574175238609313965e-01	0.000000000000000000e+00	0.000000000000000000e+00	2.822524607181549072e-01	2.024854570627212524e-01	0.000000000000000000e+00	0.000000000000000000e+00	2.116893529891967773e-01	1.457281708717346191e-01	4.295146167278289795e-01	7.669903803616762161e-03	0.000000000000000000e+00	3.906250000000000000e-03	0.000000000000000000e+00	3.906250000000000000e-03	0.000000000000000000e+00	0.000000000000000000e+00	0.000000000000000000e+00	0.000000000000000000e+00	0.000000000000000000e+00	0.000000000000000000e+00	0.000000000000000000e+00	0.000000000000000000e+00	0.000000000000000000e+00	0.000000000000000000e+00	0.000000000000000000e+00	0.000000000000000000e+00	0.000000000000000000e+00	0.000000000000000000e+00	0.000000000000000000e+00	0.000000000000000000e+00	0.000000000000000000e+00	0.000000000000000000e+00	0.000000000000000000e+00
1.885839849710464478e-01	-2.621777355670928955e-01	4.292969033122062683e-02	1.467275381088256836e+00	-1.404414057731628418e+00	-1.609863340854644775e-01	1.609863340854644775e-01	4.601942375302314758e-03	4.770680367946624756e-01	0.000000000000000000e+00	0.000000000000000000e+00	0.000000000000000000e+00	4.448544383049011230e-01	0.000000000000000000e+00	0.000000000000000000e+00	0.000000000000000000e+00	3.574175238609313965e-01	0.000000000000000000e+00	0.000000000000000000e+00	2.822524607181549072e-01	2.024854570627212524e-01	0.000000000000000000e+00	0.000000000000000000e+00	2.116893529891967773e-01	1.457281708717346191e-01	4.295146167278289795e-01	7.669903803616762161e-03	-0.000000000000000000e+00	0.000000000000000000e+00	-0.000000000000000000e+00	0.000000000000000000e+00	0.000000000000000000e+00	0.000000000000000000e+00	0.000000000000000000e+00	0.000000000000000000e+00	0.000000000000000000e+00	0.000000000000000000e+00	0.000000000000000000e+00	0.000000000000000000e+00	0.000000000000000000e+00	0.000000000000000000e+00	0.000000000000000000e+00	0.000000000000000000e+00	0.000000000000000000e+00	0.000000000000000000e+00	0.000000000000000000e+00	0.000000000000000000e+00	0.000000000000000000e+00	0.000000000000000000e+00	0.000000000000000000e+00
1.885839849710464478e-01	-2.621777355670928955e-01	4.292969033122062683e-02	1.467275381088256836e+00	-1.404414057731628418e+00	-1.609863340854644775e-01	1.609863340854644775e-01	4.601942375302314758e-03	4.770680367946624756e-01	0.000000000000000000e+00	0.000000000000000000e+00	0.000000000000000000e+00	4.448544383049011230e-01	0.000000000000000000e+00	0.000000000000000000e+00	0.000000000000000000e+00	3.574175238609313965e-01	0.000000000000000000e+00	0.000000000000000000e+00	2.822524607181549072e-01	2.024854570627212524e-01	0.000000000000000000e+00	0.000000000000000000e+00	2.116893529891967773e-01	1.457281708717346191e-01	4.295146167278289795e-01	7.669903803616762161e-03	0.000000000000000000e+00	0.000000000000000000e+00	0.000000000000000000e+00	0.000000000000000000e+00	0.000000000000000000e+00	0.000000000000000000e+00	0.000000000000000000e+00	0.000000000000000000e+00	0.000000000000000000e+00	0.000000000000000000e+00	0.000000000000000000e+00	0.000000000000000000e+00	0.000000000000000000e+00	0.000000000000000000e+00	0.000000000000000000e+00	0.000000000000000000e+00	0.000000000000000000e+00	0.000000000000000000e+00	0.000000000000000000e+00	0.000000000000000000e+00	0.000000000000000000e+00	0.000000000000000000e+00	0.000000000000000000e+00
1.885839849710464478e-01	-2.621777355670928955e-01	4.292969033122062683e-02	1.467275381088256836e+00	-1.404414057731628418e+00	-1.609863340854644775e-01	1.609863340854644775e-01	4.601942375302314758e-03	4.770680367946624756e-01	0.000000000000000000e+00	0.000000000000000000e+00	0.000000000000000000e+00	4.448544383049011230e-01	0.000000000000000000e+00	0.000000000000000000e+00	0.000000000000000000e+00	3.574175238609313965e-01	0.000000000000000000e+00	0.000000000000000000e+00	2.822524607181549072e-01	2.024854570627212524e-01	0.000000000000000000e+00	0.000000000000000000e+00	2.116893529891967773e-01	1.457281708717346191e-01	4.295146167278289795e-01	7.669903803616762161e-03	0.000000000000000000e+00	0.000000000000000000e+00	0.000000000000000000e+00	0.000000000000000000e+00	0.000000000000000000e+00	0.000000000000000000e+00	0.000000000000000000e+00	0.000000000000000000e+00	0.000000000000000000e+00	0.000000000000000000e+00	0.000000000000000000e+00	0.000000000000000000e+00	0.000000000000000000e+00	0.000000000000000000e+00	0.000000000000000000e+00	0.000000000000000000e+00	0.000000000000000000e+00	0.000000000000000000e+00	0.000000000000000000e+00	0.000000000000000000e+00	0.000000000000000000e+00	0.000000000000000000e+00	0.000000000000000000e+00
1.885839849710464478e-01	-2.621777355670928955e-01	4.292969033122062683e-02	1.467275381088256836e+00	-1.404414057731628418e+00	-1.609863340854644775e-01	1.609863340854644775e-01	4.601942375302314758e-03	4.770680367946624756e-01	0.000000000000000000e+00	0.000000000000000000e+00	0.000000000000000000e+00	4.448544383049011230e-01	0.000000000000000000e+00	0.000000000000000000e+00	0.000000000000000000e+00	3.574175238609313965e-01	0.000000000000000000e+00	0.000000000000000000e+00	2.822524607181549072e-01	2.024854570627212524e-01	0.000000000000000000e+00	0.000000000000000000e+00	2.116893529891967773e-01	1.457281708717346191e-01	4.295146167278289795e-01	7.669903803616762161e-03	3.906250000000000000e-03	0.000000000000000000e+00	0.000000000000000000e+00	0.000000000000000000e+00	0.000000000000000000e+00	0.000000000000000000e+00	0.000000000000000000e+00	0.000000000000000000e+00	0.000000000000000000e+00	0.000000000000000000e+00	0.000000000000000000e+00	0.000000000000000000e+00	0.000000000000000000e+00	0.000000000000000000e+00	0.000000000000000000e+00	0.000000000000000000e+00	0.000000000000000000e+00	0.000000000000000000e+00	0.000000000000000000e+00	0.000000000000000000e+00	0.000000000000000000e+00	0.000000000000000000e+00	0.000000000000000000e+00
1.885839849710464478e-01	-2.621777355670928955e-01	4.292969033122062683e-02	1.467275381088256836e+00	-1.404414057731628418e+00	-1.609863340854644775e-01	1.609863340854644775e-01	4.601942375302314758e-03	4.770680367946624756e-01	0.000000000000000000e+00	0.000000000000000000e+00	0.000000000000000000e+00	4.448544383049011230e-01	0.000000000000000000e+00	0.000000000000000000e+00	0.000000000000000000e+00	3.574175238609313965e-01	0.000000000000000000e+00	0.000000000000000000e+00	2.822524607181549072e-01	2.024854570627212524e-01	0.000000000000000000e+00	0.000000000000000000e+00	2.116893529891967773e-01	1.457281708717346191e-01	4.295146167278289795e-01	7.669903803616762161e-03	0.000000000000000000e+00	3.906250000000000000e-03	-0.000000000000000000e+00	-0.000000000000000000e+00	0.000000000000000000e+00	0.000000000000000000e+00	0.000000000000000000e+00	0.000000000000000000e+00	0.000000000000000000e+00	0.000000000000000000e+00	0.000000000000000000e+00	0.000000000000000000e+00	0.000000000000000000e+00	0.000000000000000000e+00	0.000000000000000000e+00	0.000000000000000000e+00	0.000000000000000000e+00	0.000000000000000000e+00	0.000000000000000000e+00	0.000000000000000000e+00	0.000000000000000000e+00	0.000000000000000000e+00	0.000000000000000000e+00
1.885839849710464478e-01	-2.621777355670928955e-01	4.292969033122062683e-02	1.467275381088256836e+00	-1.404414057731628418e+00	-1.609863340854644775e-01	1.609863340854644775e-01	4.601942375302314758e-03	4.770680367946624756e-01	0.000000000000000000e+00	0.000000000000000000e+00	0.000000000000000000e+00	4.448544383049011230e-01	0.000000000000000000e+00	0.000000000000000000e+00	0.000000000000000000e+00	3.574175238609313965e-01	0.000000000000000000e+00	0.000000000000000000e+00	2.822524607181549072e-01	2.024854570627212524e-01	0.000000000000000000e+00	0.000000000000000000e+00	2.116893529891967773e-01	1.457281708717346191e-01	4.295146167278289795e-01	7.669903803616762161e-03	0.000000000000000000e+00	0.000000000000000000e+00	3.906250000000000000e-03	0.000000000000000000e+00	0.000000000000000000e+00	0.000000000000000000e+00	0.000000000000000000e+00	0.000000000000000000e+00	0.000000000000000000e+00	0.000000000000000000e+00	0.000000000000000000e+00	0.000000000000000000e+00	0.000000000000000000e+00	0.000000000000000000e+00	0.000000000000000000e+00	0.000000000000000000e+00	0.000000000000000000e+00	0.000000000000000000e+00	0.000000000000000000e+00	0.000000000000000000e+00	0.000000000000000000e+00	0.000000000000000000e+00	0.000000000000000000e+00
1.885839849710464478e-01	-2.621777355670928955e-01	4.292969033122062683e-02	1.467275381088256836e+00	-1.404414057731628418e+00	-1.609863340854644775e-01	1.609863340854644775e-01	4.601942375302314758e-03	4.770680367946624756e-01	0.000000000000000000e+00	0.000000000000000000e+00	0.000000000000000000e+00	4.448544383049011230e-01	0.000000000000000000e+00	0.000000000000000000e+00	0.000000000000000000e+00	3.574175238609313965e-01	0.000000000000000000e+00	0.000000000000000000e+00	2.822524607181549072e-01	2.024854570627212524e-01	0.000000000000000000e+00	0.000000000000000000e+00	2.116893529891967773e-01	1.457281708717346191e-01	4.295146167278289795e-01	7.669903803616762161e-03	3.906250000000000000e-03	0.000000000000000000e+00	3.906250000000000000e-03	3.906250000000000000e-03	0.000000000000000000e+00	0.000000000000000000e+00	0.000000000000000000e+00	0.000000000000000000e+00	0.000000000000000000e+00	0.000000000000000000e+00	0.000000000000000000e+00	0.000000000000000000e+00	0.000000000000000000e+00	0.000000000000000000e+00	0.000000000000000000e+00	0.000000000000000000e+00	0.000000000000000000e+00	0.000000000000000000e+00	0.000000000000000000e+00	0.000000000000000000e+00	0.000000000000000000e+00	0.000000000000000000e+00	0.000000000000000000e+00
1.885839849710464478e-01	-2.621777355670928955e-01	4.292969033122062683e-02	1.467275381088256836e+00	-1.404414057731628418e+00	-1.609863340854644775e-01	1.609863340854644775e-01	4.601942375302314758e-03	4.770680367946624756e-01	0.000000000000000000e+00	0.000000000000000000e+00	0.000000000000000000e+00	4.448544383049011230e-01	0.000000000000000000e+00	0.000000000000000000e+00	0.000000000000000000e+00	3.574175238609313965e-01	0.000000000000000000e+00	0.000000000000000000e+00	2.822524607181549072e-01	2.024854570627212524e-01	0.000000000000000000e+00	0.000000000000000000e+00	2.116893529891967773e-01	1.457281708717346191e-01	4.295146167278289795e-01	7.669903803616762161e-03	0.000000000000000000e+00	0.000000000000000000e+00	0.000000000000000000e+00	0.000000000000000000e+00	0.000000000000000000e+00	0.000000000000000000e+00	0.000000000000000000e+00	0.000000000000000000e+00	0.000000000000000000e+00	0.000000000000000000e+00	0.000000000000000000e+00	0.000000000000000000e+00	0.000000000000000000e+00	0.000000000000000000e+00	0.000000000000000000e+00	0.000000000000000000e+00	0.000000000000000000e+00	0.000000000000000000e+00	0.000000000000000000e+00	0.000000000000000000e+00	0.000000000000000000e+00	0.000000000000000000e+00	0.000000000000000000e+00
1.885839849710464478e-01	-2.621777355670928955e-01	4.139648750424385071e-02	1.467275381088256836e+00	-1.404414057731628418e+00	-1.609863340854644775e-01	1.609863340854644775e-01	4.601942375302314758e-03	4.770680367946624756e-01	0.000000000000000000e+00	0.000000000000000000e+00	0.000000000000000000e+00	4.448544383049011230e-01	0.000000000000000000e+00	0.000000000000000000e+00	0.000000000000000000e+00	3.574175238609313965e-01	0.000000000000000000e+00	0.000000000000000000e+00	2.822524607181549072e-01	2.024854570627212524e-01	0.000000000000000000e+00	0.000000000000000000e+00	2.116893529891967773e-01	1.457281708717346191e-01	4.295146167278289795e-01	7.669903803616762161e-03	0.000000000000000000e+00	0.000000000000000000e+00	3.906250000000000000e-03	0.000000000000000000e+00	0.000000000000000000e+00	0.000000000000000000e+00	0.000000000000000000e+00	0.000000000000000000e+00	0.000000000000000000e+00	0.000000000000000000e+00	0.000000000000000000e+00	0.000000000000000000e+00	0.000000000000000000e+00	0.000000000000000000e+00	0.000000000000000000e+00	0.000000000000000000e+00	0.000000000000000000e+00	0.000000000000000000e+00	0.000000000000000000e+00	0.000000000000000000e+00	0.000000000000000000e+00	0.000000000000000000e+00	0.000000000000000000e+00
1.885839849710464478e-01	-2.621777355670928955e-01	4.292969033122062683e-02	1.467275381088256836e+00	-1.404414057731628418e+00	-1.609863340854644775e-01	1.609863340854644775e-01	4.601942375302314758e-03	4.770680367946624756e-01	0.000000000000000000e+00	0.000000000000000000e+00	0.000000000000000000e+00	4.448544383049011230e-01	0.000000000000000000e+00	0.000000000000000000e+00	0.000000000000000000e+00	3.574175238609313965e-01	0.000000000000000000e+00	0.000000000000000000e+00	2.822524607181549072e-01	2.024854570627212524e-01	0.000000000000000000e+00	0.000000000000000000e+00	2.116893529891967773e-01	1.457281708717346191e-01	4.295146167278289795e-01	7.669903803616762161e-03	0.000000000000000000e+00	-3.906250000000000000e-03	3.906250000000000000e-03	0.000000000000000000e+00	0.000000000000000000e+00	0.000000000000000000e+00	0.000000000000000000e+00	0.000000000000000000e+00	0.000000000000000000e+00	0.000000000000000000e+00	0.000000000000000000e+00	0.000000000000000000e+00	0.000000000000000000e+00	0.000000000000000000e+00	0.000000000000000000e+00	0.000000000000000000e+00	0.000000000000000000e+00	0.000000000000000000e+00	0.000000000000000000e+00	0.000000000000000000e+00	0.000000000000000000e+00	0.000000000000000000e+00	0.000000000000000000e+00
1.885839849710464478e-01	-2.621777355670928955e-01	4.139648750424385071e-02	1.467275381088256836e+00	-1.404414057731628418e+00	-1.609863340854644775e-01	1.609863340854644775e-01	4.601942375302314758e-03	4.770680367946624756e-01	0.000000000000000000e+00	0.000000000000000000e+00	0.000000000000000000e+00	4.448544383049011230e-01	0.000000000000000000e+00	0.000000000000000000e+00	0.000000000000000000e+00	3.574175238609313965e-01	0.000000000000000000e+00	0.000000000000000000e+00	2.822524607181549072e-01	2.024854570627212524e-01	0.000000000000000000e+00	0.000000000000000000e+00	2.116893529891967773e-01	1.457281708717346191e-01	4.295146167278289795e-01	7.669903803616762161e-03	3.906250000000000000e-03	3.906250000000000000e-03	0.000000000000000000e+00	3.906250000000000000e-03	0.000000000000000000e+00	0.000000000000000000e+00	0.000000000000000000e+00	0.000000000000000000e+00	0.000000000000000000e+00	0.000000000000000000e+00	0.000000000000000000e+00	0.000000000000000000e+00	0.000000000000000000e+00	0.000000000000000000e+00	0.000000000000000000e+00	0.000000000000000000e+00	0.000000000000000000e+00	0.000000000000000000e+00	0.000000000000000000e+00	0.000000000000000000e+00	0.000000000000000000e+00	0.000000000000000000e+00	0.000000000000000000e+00
1.885839849710464478e-01	-2.621777355670928955e-01	4.139648750424385071e-02	1.467275381088256836e+00	-1.404414057731628418e+00	-1.609863340854644775e-01	1.609863340854644775e-01	4.601942375302314758e-03	4.770680367946624756e-01	0.000000000000000000e+00	0.000000000000000000e+00	0.000000000000000000e+00	4.448544383049011230e-01	0.000000000000000000e+00	0.000000000000000000e+00	0.000000000000000000e+00	3.574175238609313965e-01	0.000000000000000000e+00	0.000000000000000000e+00	2.822524607181549072e-01	2.024854570627212524e-01	0.000000000000000000e+00	0.000000000000000000e+00	2.116893529891967773e-01	1.457281708717346191e-01	4.295146167278289795e-01	7.669903803616762161e-03	-0.000000000000000000e+00	0.000000000000000000e+00	-0.000000000000000000e+00	0.000000000000000000e+00	0.000000000000000000e+00	0.000000000000000000e+00	0.000000000000000000e+00	0.000000000000000000e+00	0.000000000000000000e+00	0.000000000000000000e+00	0.000000000000000000e+00	0.000000000000000000e+00	0.000000000000000000e+00	0.000000000000000000e+00	0.000000000000000000e+00	0.000000000000000000e+00	0.000000000000000000e+00	0.000000000000000000e+00	0.000000000000000000e+00	0.000000000000000000e+00	0.000000000000000000e+00	0.000000000000000000e+00	0.000000000000000000e+00
1.885839849710464478e-01	-2.621777355670928955e-01	4.139648750424385071e-02	1.467275381088256836e+00	-1.404414057731628418e+00	-1.609863340854644775e-01	1.609863340854644775e-01	4.601942375302314758e-03	4.770680367946624756e-01	0.000000000000000000e+00	0.000000000000000000e+00	0.000000000000000000e+00	4.448544383049011230e-01	0.000000000000000000e+00	0.000000000000000000e+00	0.000000000000000000e+00	3.574175238609313965e-01	0.000000000000000000e+00	0.000000000000000000e+00	2.822524607181549072e-01	2.024854570627212524e-01	0.000000000000000000e+00	0.000000000000000000e+00	2.116893529891967773e-01	1.457281708717346191e-01	4.295146167278289795e-01	7.669903803616762161e-03	0.000000000000000000e+00	0.000000000000000000e+00	0.000000000000000000e+00	0.000000000000000000e+00	0.000000000000000000e+00	0.000000000000000000e+00	0.000000000000000000e+00	0.000000000000000000e+00	0.000000000000000000e+00	0.000000000000000000e+00	0.000000000000000000e+00	0.000000000000000000e+00	0.000000000000000000e+00	0.000000000000000000e+00	0.000000000000000000e+00	0.000000000000000000e+00	0.000000000000000000e+00	0.000000000000000000e+00	0.000000000000000000e+00	0.000000000000000000e+00	0.000000000000000000e+00	0.000000000000000000e+00	0.000000000000000000e+00
1.885839849710464478e-01	-2.621777355670928955e-01	4.292969033122062683e-02	1.467275381088256836e+00	-1.404414057731628418e+00	-1.609863340854644775e-01	1.609863340854644775e-01	4.601942375302314758e-03	4.770680367946624756e-01	0.000000000000000000e+00	0.000000000000000000e+00	0.000000000000000000e+00	4.448544383049011230e-01	0.000000000000000000e+00	0.000000000000000000e+00	0.000000000000000000e+00	3.574175238609313965e-01	0.000000000000000000e+00	0.000000000000000000e+00	2.822524607181549072e-01	2.024854570627212524e-01	0.000000000000000000e+00	0.000000000000000000e+00	2.116893529891967773e-01	1.457281708717346191e-01	4.295146167278289795e-01	7.669903803616762161e-03	0.000000000000000000e+00	0.000000000000000000e+00	-0.000000000000000000e+00	0.000000000000000000e+00	0.000000000000000000e+00	0.000000000000000000e+00	0.000000000000000000e+00	0.000000000000000000e+00	0.000000000000000000e+00	0.000000000000000000e+00	0.000000000000000000e+00	0.000000000000000000e+00	0.000000000000000000e+00	0.000000000000000000e+00	0.000000000000000000e+00	0.000000000000000000e+00	0.000000000000000000e+00	0.000000000000000000e+00	0.000000000000000000e+00	0.000000000000000000e+00	0.000000000000000000e+00	0.000000000000000000e+00	0.000000000000000000e+00
1.885839849710464478e-01	-2.621777355670928955e-01	4.292969033122062683e-02	1.467275381088256836e+00	-1.404414057731628418e+00	-1.609863340854644775e-01	1.609863340854644775e-01	4.601942375302314758e-03	4.770680367946624756e-01	0.000000000000000000e+00	0.000000000000000000e+00	0.000000000000000000e+00	4.448544383049011230e-01	0.000000000000000000e+00	0.000000000000000000e+00	0.000000000000000000e+00	3.574175238609313965e-01	0.000000000000000000e+00	0.000000000000000000e+00	2.822524607181549072e-01	2.024854570627212524e-01	0.000000000000000000e+00	0.000000000000000000e+00	2.116893529891967773e-01	1.457281708717346191e-01	4.295146167278289795e-01	7.669903803616762161e-03	-0.000000000000000000e+00	-0.000000000000000000e+00	-0.000000000000000000e+00	0.000000000000000000e+00	0.000000000000000000e+00	0.000000000000000000e+00	0.000000000000000000e+00	0.000000000000000000e+00	0.000000000000000000e+00	0.000000000000000000e+00	0.000000000000000000e+00	0.000000000000000000e+00	0.000000000000000000e+00	0.000000000000000000e+00	0.000000000000000000e+00	0.000000000000000000e+00	0.000000000000000000e+00	0.000000000000000000e+00	0.000000000000000000e+00	0.000000000000000000e+00	0.000000000000000000e+00	0.000000000000000000e+00	0.000000000000000000e+00
1.885839849710464478e-01	-2.621777355670928955e-01	4.292969033122062683e-02	1.467275381088256836e+00	-1.404414057731628418e+00	-1.609863340854644775e-01	1.609863340854644775e-01	4.601942375302314758e-03	4.770680367946624756e-01	0.000000000000000000e+00	0.000000000000000000e+00	0.000000000000000000e+00	4.448544383049011230e-01	0.000000000000000000e+00	0.000000000000000000e+00	0.000000000000000000e+00	3.574175238609313965e-01	0.000000000000000000e+00	0.000000000000000000e+00	2.822524607181549072e-01	2.024854570627212524e-01	0.000000000000000000e+00	0.000000000000000000e+00	2.116893529891967773e-01	1.457281708717346191e-01	4.295146167278289795e-01	7.669903803616762161e-03	0.000000000000000000e+00	0.000000000000000000e+00	0.000000000000000000e+00	0.000000000000000000e+00	0.000000000000000000e+00	0.000000000000000000e+00	0.000000000000000000e+00	0.000000000000000000e+00	0.000000000000000000e+00	0.000000000000000000e+00	0.000000000000000000e+00	0.000000000000000000e+00	0.000000000000000000e+00	0.000000000000000000e+00	0.000000000000000000e+00	0.000000000000000000e+00	0.000000000000000000e+00	0.000000000000000000e+00	0.000000000000000000e+00	0.000000000000000000e+00	0.000000000000000000e+00	0.000000000000000000e+00	0.000000000000000000e+00
1.885839849710464478e-01	-2.621777355670928955e-01	4.292969033122062683e-02	1.467275381088256836e+00	-1.404414057731628418e+00	-1.609863340854644775e-01	1.609863340854644775e-01	4.601942375302314758e-03	4.770680367946624756e-01	0.000000000000000000e+00	0.000000000000000000e+00	0.000000000000000000e+00	4.448544383049011230e-01	0.000000000000000000e+00	0.000000000000000000e+00	0.000000000000000000e+00	3.574175238609313965e-01	0.000000000000000000e+00	0.000000000000000000e+00	2.822524607181549072e-01	2.024854570627212524e-01	0.000000000000000000e+00	0.000000000000000000e+00	2.116893529891967773e-01	1.457281708717346191e-01	4.295146167278289795e-01	7.669903803616762161e-03	0.000000000000000000e+00	0.000000000000000000e+00	0.000000000000000000e+00	0.000000000000000000e+00	0.000000000000000000e+00	0.000000000000000000e+00	0.000000000000000000e+00	0.000000000000000000e+00	0.000000000000000000e+00	0.000000000000000000e+00	0.000000000000000000e+00	0.000000000000000000e+00	0.000000000000000000e+00	0.000000000000000000e+00	0.000000000000000000e+00	0.000000000000000000e+00	0.000000000000000000e+00	0.000000000000000000e+00	0.000000000000000000e+00	0.000000000000000000e+00	0.000000000000000000e+00	0.000000000000000000e+00	0.000000000000000000e+00
1.885839849710464478e-01	-2.621777355670928955e-01	4.292969033122062683e-02	1.467275381088256836e+00	-1.404414057731628418e+00	-1.609863340854644775e-01	1.609863340854644775e-01	4.601942375302314758e-03	4.770680367946624756e-01	0.000000000000000000e+00	0.000000000000000000e+00	0.000000000000000000e+00	4.448544383049011230e-01	0.000000000000000000e+00	0.000000000000000000e+00	0.000000000000000000e+00	3.574175238609313965e-01	0.000000000000000000e+00	0.000000000000000000e+00	2.822524607181549072e-01	2.024854570627212524e-01	0.000000000000000000e+00	0.000000000000000000e+00	2.116893529891967773e-01	1.457281708717346191e-01	4.295146167278289795e-01	7.669903803616762161e-03	0.000000000000000000e+00	-0.000000000000000000e+00	0.000000000000000000e+00	0.000000000000000000e+00	0.000000000000000000e+00	0.000000000000000000e+00	0.000000000000000000e+00	0.000000000000000000e+00	0.000000000000000000e+00	0.000000000000000000e+00	0.000000000000000000e+00	0.000000000000000000e+00	0.000000000000000000e+00	0.000000000000000000e+00	0.000000000000000000e+00	0.000000000000000000e+00	0.000000000000000000e+00	0.000000000000000000e+00	0.000000000000000000e+00	0.000000000000000000e+00	0.000000000000000000e+00	0.000000000000000000e+00	0.000000000000000000e+00
1.885839849710464478e-01	-2.621777355670928955e-01	4.292969033122062683e-02	1.467275381088256836e+00	-1.404414057731628418e+00	-1.609863340854644775e-01	1.609863340854644775e-01	4.601942375302314758e-03	4.770680367946624756e-01	0.000000000000000000e+00	0.000000000000000000e+00	0.000000000000000000e+00	4.448544383049011230e-01	0.000000000000000000e+00	0.000000000000000000e+00	0.000000000000000000e+00	3.574175238609313965e-01	0.000000000000000000e+00	0.000000000000000000e+00	2.822524607181549072e-01	2.024854570627212524e-01	0.000000000000000000e+00	0.000000000000000000e+00	2.116893529891967773e-01	1.457281708717346191e-01	4.295146167278289795e-01	7.669903803616762161e-03	0.000000000000000000e+00	0.000000000000000000e+00	0.000000000000000000e+00	-0.000000000000000000e+00	0.000000000000000000e+00	0.000000000000000000e+00	0.000000000000000000e+00	0.000000000000000000e+00	0.000000000000000000e+00	0.000000000000000000e+00	0.000000000000000000e+00	0.000000000000000000e+00	0.000000000000000000e+00	0.000000000000000000e+00	0.000000000000000000e+00	0.000000000000000000e+00	0.000000000000000000e+00	0.000000000000000000e+00	0.000000000000000000e+00	0.000000000000000000e+00	0.000000000000000000e+00	0.000000000000000000e+00	0.000000000000000000e+00
1.885839849710464478e-01	-2.621777355670928955e-01	4.292969033122062683e-02	1.467275381088256836e+00	-1.404414057731628418e+00	-1.609863340854644775e-01	1.609863340854644775e-01	4.601942375302314758e-03	4.770680367946624756e-01	0.000000000000000000e+00	0.000000000000000000e+00	0.000000000000000000e+00	4.448544383049011230e-01	0.000000000000000000e+00	0.000000000000000000e+00	0.000000000000000000e+00	3.574175238609313965e-01	0.000000000000000000e+00	0.000000000000000000e+00	2.822524607181549072e-01	2.024854570627212524e-01	0.000000000000000000e+00	0.000000000000000000e+00	2.116893529891967773e-01	1.457281708717346191e-01	4.295146167278289795e-01	7.669903803616762161e-03	0.000000000000000000e+00	0.000000000000000000e+00	3.906250000000000000e-03	3.906250000000000000e-03	0.000000000000000000e+00	0.000000000000000000e+00	0.000000000000000000e+00	0.000000000000000000e+00	0.000000000000000000e+00	0.000000000000000000e+00	0.000000000000000000e+00	0.000000000000000000e+00	0.000000000000000000e+00	0.000000000000000000e+00	0.000000000000000000e+00	0.000000000000000000e+00	0.000000000000000000e+00	0.000000000000000000e+00	0.000000000000000000e+00	0.000000000000000000e+00	0.000000000000000000e+00	0.000000000000000000e+00	0.000000000000000000e+00
1.885839849710464478e-01	-2.621777355670928955e-01	4.292969033122062683e-02	1.468808650970458984e+00	-1.404414057731628418e+00	-1.609863340854644775e-01	1.609863340854644775e-01	4.601942375302314758e-03	4.770680367946624756e-01	0.000000000000000000e+00	0.000000000000000000e+00	0.000000000000000000e+00	4.448544383049011230e-01	0.000000000000000000e+00	0.000000000000000000e+00	0.000000000000000000e+00	3.574175238609313965e-01	0.000000000000000000e+00	0.000000000000000000e+00	2.822524607181549072e-01	2.024854570627212524e-01	0.000000000000000000e+00	0.000000000000000000e+00	2.116893529891967773e-01	1.457281708717346191e-01	4.295146167278289795e-01	7.669903803616762161e-03	0.000000000000000000e+00	3.906250000000000000e-03	0.000000000000000000e+00	-0.000000000000000000e+00	0.000000000000000000e+00	0.000000000000000000e+00	0.000000000000000000e+00	0.000000000000000000e+00	0.000000000000000000e+00	0.000000000000000000e+00	0.000000000000000000e+00	0.000000000000000000e+00	0.000000000000000000e+00	0.000000000000000000e+00	0.000000000000000000e+00	0.000000000000000000e+00	0.000000000000000000e+00	0.000000000000000000e+00	0.000000000000000000e+00	0.000000000000000000e+00	0.000000000000000000e+00	0.000000000000000000e+00	0.000000000000000000e+00
1.885839849710464478e-01	-2.621777355670928955e-01	4.292969033122062683e-02	1.467275381088256836e+00	-1.404414057731628418e+00	-1.609863340854644775e-01	1.609863340854644775e-01	4.601942375302314758e-03	4.770680367946624756e-01	0.000000000000000000e+00	0.000000000000000000e+00	0.000000000000000000e+00	4.448544383049011230e-01	0.000000000000000000e+00	0.000000000000000000e+00	0.000000000000000000e+00	3.574175238609313965e-01	0.000000000000000000e+00	0.000000000000000000e+00	2.822524607181549072e-01	2.024854570627212524e-01	0.000000000000000000e+00	0.000000000000000000e+00	2.116893529891967773e-01	1.457281708717346191e-01	4.295146167278289795e-01	7.669903803616762161e-03	0.000000000000000000e+00	0.000000000000000000e+00	0.000000000000000000e+00	-0.000000000000000000e+00	0.000000000000000000e+00	0.000000000000000000e+00	0.000000000000000000e+00	0.000000000000000000e+00	0.000000000000000000e+00	0.000000000000000000e+00	0.000000000000000000e+00	0.000000000000000000e+00	0.000000000000000000e+00	0.000000000000000000e+00	0.000000000000000000e+00	0.000000000000000000e+00	0.000000000000000000e+00	0.000000000000000000e+00	0.000000000000000000e+00	0.000000000000000000e+00	0.000000000000000000e+00	0.000000000000000000e+00	0.000000000000000000e+00
1.885839849710464478e-01	-2.621777355670928955e-01	4.292969033122062683e-02	1.467275381088256836e+00	-1.404414057731628418e+00	-1.609863340854644775e-01	1.609863340854644775e-01	4.601942375302314758e-03	4.770680367946624756e-01	0.000000000000000000e+00	0.000000000000000000e+00	0.000000000000000000e+00	4.448544383049011230e-01	0.000000000000000000e+00	0.000000000000000000e+00	0.000000000000000000e+00	3.574175238609313965e-01	0.000000000000000000e+00	0.000000000000000000e+00	2.822524607181549072e-01	2.024854570627212524e-01	0.000000000000000000e+00	0.000000000000000000e+00	2.116893529891967773e-01	1.457281708717346191e-01	4.295146167278289795e-01	7.669903803616762161e-03	0.000000000000000000e+00	3.906250000000000000e-03	-0.000000000000000000e+00	-3.906250000000000000e-03	0.000000000000000000e+00	0.000000000000000000e+00	0.000000000000000000e+00	0.000000000000000000e+00	0.000000000000000000e+00	0.000000000000000000e+00	0.000000000000000000e+00	0.000000000000000000e+00	0.000000000000000000e+00	0.000000000000000000e+00	0.000000000000000000e+00	0.000000000000000000e+00	0.000000000000000000e+00	0.000000000000000000e+00	0.000000000000000000e+00	0.000000000000000000e+00	0.000000000000000000e+00	0.000000000000000000e+00	0.000000000000000000e+00
1.885839849710464478e-01	-2.621777355670928955e-01	4.292969033122062683e-02	1.467275381088256836e+00	-1.404414057731628418e+00	-1.609863340854644775e-01	1.609863340854644775e-01	4.601942375302314758e-03	4.770680367946624756e-01	0.000000000000000000e+00	0.000000000000000000e+00	0.000000000000000000e+00	4.448544383049011230e-01	0.000000000000000000e+00	0.000000000000000000e+00	0.000000000000000000e+00	3.574175238609313965e-01	0.000000000000000000e+00	0.000000000000000000e+00	2.822524607181549072e-01	2.024854570627212524e-01	0.000000000000000000e+00	0.000000000000000000e+00	2.116893529891967773e-01	1.457281708717346191e-01	4.295146167278289795e-01	7.669903803616762161e-03	3.906250000000000000e-03	0.000000000000000000e+00	0.000000000000000000e+00	3.906250000000000000e-03	0.000000000000000000e+00	0.000000000000000000e+00	0.000000000000000000e+00	0.000000000000000000e+00	0.000000000000000000e+00	0.000000000000000000e+00	0.000000000000000000e+00	0.000000000000000000e+00	0.000000000000000000e+00	0.000000000000000000e+00	0.000000000000000000e+00	0.000000000000000000e+00	0.000000000000000000e+00	0.000000000000000000e+00	0.000000000000000000e+00	0.000000000000000000e+00	0.000000000000000000e+00	0.000000000000000000e+00	0.000000000000000000e+00
1.885839849710464478e-01	-2.621777355670928955e-01	4.292969033122062683e-02	1.467275381088256836e+00	-1.404414057731628418e+00	-1.609863340854644775e-01	1.609863340854644775e-01	4.601942375302314758e-03	4.770680367946624756e-01	0.000000000000000000e+00	0.000000000000000000e+00	0.000000000000000000e+00	4.448544383049011230e-01	0.000000000000000000e+00	0.000000000000000000e+00	0.000000000000000000e+00	3.574175238609313965e-01	0.000000000000000000e+00	0.000000000000000000e+00	2.822524607181549072e-01	2.024854570627212524e-01	0.000000000000000000e+00	0.000000000000000000e+00	2.116893529891967773e-01	1.457281708717346191e-01	4.295146167278289795e-01	7.669903803616762161e-03	0.000000000000000000e+00	0.000000000000000000e+00	0.000000000000000000e+00	0.000000000000000000e+00	0.000000000000000000e+00	0.000000000000000000e+00	0.000000000000000000e+00	0.000000000000000000e+00	0.000000000000000000e+00	0.000000000000000000e+00	0.000000000000000000e+00	0.000000000000000000e+00	0.000000000000000000e+00	0.000000000000000000e+00	0.000000000000000000e+00	0.000000000000000000e+00	0.000000000000000000e+00	0.000000000000000000e+00	0.000000000000000000e+00	0.000000000000000000e+00	0.000000000000000000e+00	0.000000000000000000e+00	0.000000000000000000e+00
1.885839849710464478e-01	-2.621777355670928955e-01	4.292969033122062683e-02	1.467275381088256836e+00	-1.404414057731628418e+00	-1.609863340854644775e-01	1.609863340854644775e-01	4.601942375302314758e-03	4.770680367946624756e-01	0.000000000000000000e+00	0.000000000000000000e+00	0.000000000000000000e+00	4.448544383049011230e-01	0.000000000000000000e+00	0.000000000000000000e+00	0.000000000000000000e+00	3.574175238609313965e-01	0.000000000000000000e+00	0.000000000000000000e+00	2.822524607181549072e-01	2.024854570627212524e-01	0.000000000000000000e+00	0.000000000000000000e+00	2.116893529891967773e-01	1.457281708717346191e-01	4.295146167278289795e-01	7.669903803616762161e-03	0.000000000000000000e+00	0.000000000000000000e+00	0.000000000000000000e+00	0.000000000000000000e+00	0.000000000000000000e+00	0.000000000000000000e+00	0.000000000000000000e+00	0.000000000000000000e+00	0.000000000000000000e+00	0.000000000000000000e+00	0.000000000000000000e+00	0.000000000000000000e+00	0.000000000000000000e+00	0.000000000000000000e+00	0.000000000000000000e+00	0.000000000000000000e+00	0.000000000000000000e+00	0.000000000000000000e+00	0.000000000000000000e+00	0.000000000000000000e+00	0.000000000000000000e+00	0.000000000000000000e+00	0.000000000000000000e+00
1.885839849710464478e-01	-2.621777355670928955e-01	4.292969033122062683e-02	1.467275381088256836e+00	-1.404414057731628418e+00	-1.609863340854644775e-01	1.609863340854644775e-01	4.601942375302314758e-03	4.770680367946624756e-01	0.000000000000000000e+00	0.000000000000000000e+00	0.000000000000000000e+00	4.448544383049011230e-01	0.000000000000000000e+00	0.000000000000000000e+00	0.000000000000000000e+00	3.574175238609313965e-01	0.000000000000000000e+00	0.000000000000000000e+00	2.822524607181549072e-01	2.024854570627212524e-01	0.000000000000000000e+00	0.000000000000000000e+00	2.116893529891967773e-01	1.457281708717346191e-01	4.295146167278289795e-01	7.669903803616762161e-03	-0.000000000000000000e+00	0.000000000000000000e+00	0.000000000000000000e+00	3.906250000000000000e-03	0.000000000000000000e+00	0.000000000000000000e+00	0.000000000000000000e+00	0.000000000000000000e+00	0.000000000000000000e+00	0.000000000000000000e+00	0.000000000000000000e+00	0.000000000000000000e+00	0.000000000000000000e+00	0.000000000000000000e+00	0.000000000000000000e+00	0.000000000000000000e+00	0.000000000000000000e+00	0.000000000000000000e+00	0.000000000000000000e+00	0.000000000000000000e+00	0.000000000000000000e+00	0.000000000000000000e+00	0.000000000000000000e+00
1.885839849710464478e-01	-2.621777355670928955e-01	4.292969033122062683e-02	1.467275381088256836e+00	-1.404414057731628418e+00	-1.609863340854644775e-01	1.609863340854644775e-01	4.601942375302314758e-03	4.770680367946624756e-01	0.000000000000000000e+00	0.000000000000000000e+00	0.000000000000000000e+00	4.448544383049011230e-01	0.000000000000000000e+00	0.000000000000000000e+00	0.000000000000000000e+00	3.574175238609313965e-01	0.000000000000000000e+00	0.000000000000000000e+00	2.822524607181549072e-01	2.024854570627212524e-01	0.000000000000000000e+00	0.000000000000000000e+00	2.116893529891967773e-01	1.457281708717346191e-01	4.295146167278289795e-01	7.669903803616762161e-03	3.906250000000000000e-03	-0.000000000000000000e+00	0.000000000000000000e+00	0.000000000000000000e+00	0.000000000000000000e+00	0.000000000000000000e+00	0.000000000000000000e+00	0.000000000000000000e+00	0.000000000000000000e+00	0.000000000000000000e+00	0.000000000000000000e+00	0.000000000000000000e+00	0.000000000000000000e+00	0.000000000000000000e+00	0.000000000000000000e+00	0.000000000000000000e+00	0.000000000000000000e+00	0.000000000000000000e+00	0.000000000000000000e+00	0.000000000000000000e+00	0.000000000000000000e+00	0.000000000000000000e+00	0.000000000000000000e+00
1.885839849710464478e-01	-2.621777355670928955e-01	4.292969033122062683e-02	1.467275381088256836e+00	-1.404414057731628418e+00	-1.609863340854644775e-01	1.609863340854644775e-01	4.601942375302314758e-03	4.770680367946624756e-01	0.000000000000000000e+00	0.000000000000000000e+00	0.000000000000000000e+00	4.448544383049011230e-01	0.000000000000000000e+00	0.000000000000000000e+00	0.000000000000000000e+00	3.574175238609313965e-01	0.000000000000000000e+00	0.000000000000000000e+00	2.822524607181549072e-01	2.024854570627212524e-01	0.000000000000000000e+00	0.000000000000000000e+00	2.116893529891967773e-01	1.457281708717346191e-01	4.295146167278289795e-01	7.669903803616762161e-03	0.000000000000000000e+00	3.906250000000000000e-03	0.000000000000000000e+00	0.000000000000000000e+00	0.000000000000000000e+00	0.000000000000000000e+00	0.000000000000000000e+00	0.000000000000000000e+00	0.000000000000000000e+00	0.000000000000000000e+00	0.000000000000000000e+00	0.000000000000000000e+00	0.000000000000000000e+00	0.000000000000000000e+00	0.000000000000000000e+00	0.000000000000000000e+00	0.000000000000000000e+00	0.000000000000000000e+00	0.000000000000000000e+00	0.000000000000000000e+00	0.000000000000000000e+00	0.000000000000000000e+00	0.000000000000000000e+00
1.885839849710464478e-01	-2.621777355670928955e-01	4.292969033122062683e-02	1.467275381088256836e+00	-1.404414057731628418e+00	-1.609863340854644775e-01	1.609863340854644775e-01	4.601942375302314758e-03	4.770680367946624756e-01	0.000000000000000000e+00	0.000000000000000000e+00	0.000000000000000000e+00	4.448544383049011230e-01	0.000000000000000000e+00	0.000000000000000000e+00	0.000000000000000000e+00	3.574175238609313965e-01	0.000000000000000000e+00	0.000000000000000000e+00	2.822524607181549072e-01	2.024854570627212524e-01	0.000000000000000000e+00	0.000000000000000000e+00	2.116893529891967773e-01	1.457281708717346191e-01	4.295146167278289795e-01	7.669903803616762161e-03	-0.000000000000000000e+00	0.000000000000000000e+00	0.000000000000000000e+00	0.000000000000000000e+00	0.000000000000000000e+00	0.000000000000000000e+00	0.000000000000000000e+00	0.000000000000000000e+00	0.000000000000000000e+00	0.000000000000000000e+00	0.000000000000000000e+00	0.000000000000000000e+00	0.000000000000000000e+00	0.000000000000000000e+00	0.000000000000000000e+00	0.000000000000000000e+00	0.000000000000000000e+00	0.000000000000000000e+00	0.000000000000000000e+00	0.000000000000000000e+00	0.000000000000000000e+00	0.000000000000000000e+00	0.000000000000000000e+00
1.885839849710464478e-01	-2.621777355670928955e-01	4.292969033122062683e-02	1.467275381088256836e+00	-1.404414057731628418e+00	-1.609863340854644775e-01	1.609863340854644775e-01	4.601942375302314758e-03	4.770680367946624756e-01	0.000000000000000000e+00	0.000000000000000000e+00	0.000000000000000000e+00	4.448544383049011230e-01	0.000000000000000000e+00	0.000000000000000000e+00	0.000000000000000000e+00	3.574175238609313965e-01	0.000000000000000000e+00	0.000000000000000000e+00	2.822524607181549072e-01	2.024854570627212524e-01	0.000000000000000000e+00	0.000000000000000000e+00	2.116893529891967773e-01	1.457281708717346191e-01	4.295146167278289795e-01	7.669903803616762161e-03	0.000000000000000000e+00	0.000000000000000000e+00	0.000000000000000000e+00	0.000000000000000000e+00	0.000000000000000000e+00	0.000000000000000000e+00	0.000000000000000000e+00	0.000000000000000000e+00	0.000000000000000000e+00	0.000000000000000000e+00	0.000000000000000000e+00	0.000000000000000000e+00	0.000000000000000000e+00	0.000000000000000000e+00	0.000000000000000000e+00	0.000000000000000000e+00	0.000000000000000000e+00	0.000000000000000000e+00	0.000000000000000000e+00	0.000000000000000000e+00	0.000000000000000000e+00	0.000000000000000000e+00	0.000000000000000000e+00
1.885839849710464478e-01	-2.621777355670928955e-01	4.292969033122062683e-02	1.467275381088256836e+00	-1.404414057731628418e+00	-1.609863340854644775e-01	1.609863340854644775e-01	4.601942375302314758e-03	4.770680367946624756e-01	0.000000000000000000e+00	0.000000000000000000e+00	0.000000000000000000e+00	4.448544383049011230e-01	0.000000000000000000e+00	0.000000000000000000e+00	0.000000000000000000e+00	3.574175238609313965e-01	0.000000000000000000e+00	0.000000000000000000e+00	2.822524607181549072e-01	2.024854570627212524e-01	0.000000000000000000e+00	0.000000000000000000e+00	2.116893529891967773e-01	1.457281708717346191e-01	4.295146167278289795e-01	7.669903803616762161e-03	0.000000000000000000e+00	0.000000000000000000e+00	0.000000000000000000e+00	0.000000000000000000e+00	0.000000000000000000e+00	0.000000000000000000e+00	0.000000000000000000e+00	0.000000000000000000e+00	0.000000000000000000e+00	0.000000000000000000e+00	0.000000000000000000e+00	0.000000000000000000e+00	0.000000000000000000e+00	0.000000000000000000e+00	0.000000000000000000e+00	0.000000000000000000e+00	0.000000000000000000e+00	0.000000000000000000e+00	0.000000000000000000e+00	0.000000000000000000e+00	0.000000000000000000e+00	0.000000000000000000e+00	0.000000000000000000e+00
1.885839849710464478e-01	-2.621777355670928955e-01	4.292969033122062683e-02	1.467275381088256836e+00	-1.404414057731628418e+00	-1.609863340854644775e-01	1.609863340854644775e-01	4.601942375302314758e-03	4.770680367946624756e-01	0.000000000000000000e+00	0.000000000000000000e+00	0.000000000000000000e+00	4.448544383049011230e-01	0.000000000000000000e+00	0.000000000000000000e+00	0.000000000000000000e+00	3.574175238609313965e-01	0.000000000000000000e+00	0.000000000000000000e+00	2.822524607181549072e-01	2.024854570627212524e-01	0.000000000000000000e+00	0.000000000000000000e+00	2.116893529891967773e-01	1.457281708717346191e-01	4.295146167278289795e-01	7.669903803616762161e-03	0.000000000000000000e+00	0.000000000000000000e+00	7.812500000000000000e-03	0.000000000000000000e+00	0.000000000000000000e+00	0.000000000000000000e+00	0.000000000000000000e+00	0.000000000000000000e+00	0.000000000000000000e+00	0.000000000000000000e+00	0.000000000000000000e+00	0.000000000000000000e+00	0.000000000000000000e+00	0.000000000000000000e+00	0.000000000000000000e+00	0.000000000000000000e+00	0.000000000000000000e+00	0.000000000000000000e+00	0.000000000000000000e+00	0.000000000000000000e+00	0.000000000000000000e+00	0.000000000000000000e+00	0.000000000000000000e+00
1.885839849710464478e-01	-2.621777355670928955e-01	4.292969033122062683e-02	1.467275381088256836e+00	-1.404414057731628418e+00	-1.609863340854644775e-01	1.609863340854644775e-01	4.601942375302314758e-03	4.770680367946624756e-01	0.000000000000000000e+00	0.000000000000000000e+00	0.000000000000000000e+00	4.448544383049011230e-01	0.000000000000000000e+00	0.000000000000000000e+00	0.000000000000000000e+00	3.574175238609313965e-01	0.000000000000000000e+00	0.000000000000000000e+00	2.822524607181549072e-01	2.024854570627212524e-01	0.000000000000000000e+00	0.000000000000000000e+00	2.116893529891967773e-01	1.457281708717346191e-01	4.295146167278289795e-01	7.669903803616762161e-03	0.000000000000000000e+00	0.000000000000000000e+00	0.000000000000000000e+00	3.906250000000000000e-03	0.000000000000000000e+00	0.000000000000000000e+00	0.000000000000000000e+00	0.000000000000000000e+00	0.000000000000000000e+00	0.000000000000000000e+00	0.000000000000000000e+00	0.000000000000000000e+00	0.000000000000000000e+00	0.000000000000000000e+00	0.000000000000000000e+00	0.000000000000000000e+00	0.000000000000000000e+00	0.000000000000000000e+00	0.000000000000000000e+00	0.000000000000000000e+00	0.000000000000000000e+00	0.000000000000000000e+00	0.000000000000000000e+00
1.885839849710464478e-01	-2.621777355670928955e-01	4.292969033122062683e-02	1.467275381088256836e+00	-1.404414057731628418e+00	-1.609863340854644775e-01	1.609863340854644775e-01	4.601942375302314758e-03	4.770680367946624756e-01	0.000000000000000000e+00	0.000000000000000000e+00	0.000000000000000000e+00	4.448544383049011230e-01	0.000000000000000000e+00	0.000000000000000000e+00	0.000000000000000000e+00	3.574175238609313965e-01	0.000000000000000000e+00	0.000000000000000000e+00	2.822524607181549072e-01	2.024854570627212524e-01	0.000000000000000000e+00	0.000000000000000000e+00	2.116893529891967773e-01	1.457281708717346191e-01	4.295146167278289795e-01	7.669903803616762161e-03	0.000000000000000000e+00	0.000000000000000000e+00	0.000000000000000000e+00	0.000000000000000000e+00	0.000000000000000000e+00	0.000000000000000000e+00	0.000000000000000000e+00	0.000000000000000000e+00	0.000000000000000000e+00	0.000000000000000000e+00	0.000000000000000000e+00	0.000000000000000000e+00	0.000000000000000000e+00	0.000000000000000000e+00	0.000000000000000000e+00	0.000000000000000000e+00	0.000000000000000000e+00	0.000000000000000000e+00	0.000000000000000000e+00	0.000000000000000000e+00	0.000000000000000000e+00	0.000000000000000000e+00	0.000000000000000000e+00
1.885839849710464478e-01	-2.621777355670928955e-01	4.292969033122062683e-02	1.467275381088256836e+00	-1.404414057731628418e+00	-1.609863340854644775e-01	1.609863340854644775e-01	4.601942375302314758e-03	4.770680367946624756e-01	0.000000000000000000e+00	0.000000000000000000e+00	0.000000000000000000e+00	4.448544383049011230e-01	0.000000000000000000e+00	0.000000000000000000e+00	0.000000000000000000e+00	3.574175238609313965e-01	0.000000000000000000e+00	0.000000000000000000e+00	2.822524607181549072e-01	2.024854570627212524e-01	0.000000000000000000e+00	0.000000000000000000e+00	2.116893529891967773e-01	1.457281708717346191e-01	4.295146167278289795e-01	7.669903803616762161e-03	0.000000000000000000e+00	0.000000000000000000e+00	0.000000000000000000e+00	3.906250000000000000e-03	0.000000000000000000e+00	0.000000000000000000e+00	0.000000000000000000e+00	0.000000000000000000e+00	0.000000000000000000e+00	0.000000000000000000e+00	0.000000000000000000e+00	0.000000000000000000e+00	0.000000000000000000e+00	0.000000000000000000e+00	0.000000000000000000e+00	0.000000000000000000e+00	0.000000000000000000e+00	0.000000000000000000e+00	0.000000000000000000e+00	0.000000000000000000e+00	0.000000000000000000e+00	0.000000000000000000e+00	0.000000000000000000e+00
1.885839849710464478e-01	-2.621777355670928955e-01	4.292969033122062683e-02	1.467275381088256836e+00	-1.404414057731628418e+00	-1.609863340854644775e-01	1.609863340854644775e-01	4.601942375302314758e-03	4.770680367946624756e-01	0.000000000000000000e+00	0.000000000000000000e+00	0.000000000000000000e+00	4.448544383049011230e-01	0.000000000000000000e+00	0.000000000000000000e+00	0.000000000000000000e+00	3.574175238609313965e-01	0.000000000000000000e+00	0.000000000000000000e+00	2.822524607181549072e-01	2.024854570627212524e-01	0.000000000000000000e+00	0.000000000000000000e+00	2.116893529891967773e-01	1.457281708717346191e-01	4.295146167278289795e-01	7.669903803616762161e-03	-0.000000000000000000e+00	-0.000000000000000000e+00	3.906250000000000000e-03	-0.000000000000000000e+00	0.000000000000000000e+00	0.000000000000000000e+00	0.000000000000000000e+00	0.000000000000000000e+00	0.000000000000000000e+00	0.000000000000000000e+00	0.000000000000000000e+00	0.000000000000000000e+00	0.000000000000000000e+00	0.000000000000000000e+00	0.000000000000000000e+00	0.000000000000000000e+00	0.000000000000000000e+00	0.000000000000000000e+00	0.000000000000000000e+00	0.000000000000000000e+00	0.000000000000000000e+00	0.000000000000000000e+00	0.000000000000000000e+00
1.885839849710464478e-01	-2.621777355670928955e-01	4.292969033122062683e-02	1.467275381088256836e+00	-1.404414057731628418e+00	-1.609863340854644775e-01	1.609863340854644775e-01	4.601942375302314758e-03	4.770680367946624756e-01	0.000000000000000000e+00	0.000000000000000000e+00	0.000000000000000000e+00	4.448544383049011230e-01	0.000000000000000000e+00	0.000000000000000000e+00	0.000000000000000000e+00	3.574175238609313965e-01	0.000000000000000000e+00	0.000000000000000000e+00	2.822524607181549072e-01	2.024854570627212524e-01	0.000000000000000000e+00	0.000000000000000000e+00	2.116893529891967773e-01	1.457281708717346191e-01	4.295146167278289795e-01	7.669903803616762161e-03	0.000000000000000000e+00	0.000000000000000000e+00	3.906250000000000000e-03	0.000000000000000000e+00	0.000000000000000000e+00	0.000000000000000000e+00	0.000000000000000000e+00	0.000000000000000000e+00	0.000000000000000000e+00	0.000000000000000000e+00	0.000000000000000000e+00	0.000000000000000000e+00	0.000000000000000000e+00	0.000000000000000000e+00	0.000000000000000000e+00	0.000000000000000000e+00	0.000000000000000000e+00	0.000000000000000000e+00	0.000000000000000000e+00	0.000000000000000000e+00	0.000000000000000000e+00	0.000000000000000000e+00	0.000000000000000000e+00
1.885839849710464478e-01	-2.621777355670928955e-01	4.292969033122062683e-02	1.467275381088256836e+00	-1.404414057731628418e+00	-1.609863340854644775e-01	1.609863340854644775e-01	4.601942375302314758e-03	4.770680367946624756e-01	0.000000000000000000e+00	0.000000000000000000e+00	0.000000000000000000e+00	4.448544383049011230e-01	0.000000000000000000e+00	0.000000000000000000e+00	0.000000000000000000e+00	3.574175238609313965e-01	0.000000000000000000e+00	0.000000000000000000e+00	2.822524607181549072e-01	2.024854570627212524e-01	0.000000000000000000e+00	0.000000000000000000e+00	2.116893529891967773e-01	1.457281708717346191e-01	4.295146167278289795e-01	7.669903803616762161e-03	0.000000000000000000e+00	0.000000000000000000e+00	0.000000000000000000e+00	3.906250000000000000e-03	0.000000000000000000e+00	0.000000000000000000e+00	0.000000000000000000e+00	0.000000000000000000e+00	0.000000000000000000e+00	0.000000000000000000e+00	0.000000000000000000e+00	0.000000000000000000e+00	0.000000000000000000e+00	0.000000000000000000e+00	0.000000000000000000e+00	0.000000000000000000e+00	0.000000000000000000e+00	0.000000000000000000e+00	0.000000000000000000e+00	0.000000000000000000e+00	0.000000000000000000e+00	0.000000000000000000e+00	0.000000000000000000e+00
1.885839849710464478e-01	-2.621777355670928955e-01	4.292969033122062683e-02	1.467275381088256836e+00	-1.404414057731628418e+00	-1.609863340854644775e-01	1.609863340854644775e-01	4.601942375302314758e-03	4.770680367946624756e-01	0.000000000000000000e+00	0.000000000000000000e+00	0.000000000000000000e+00	4.448544383049011230e-01	0.000000000000000000e+00	0.000000000000000000e+00	0.000000000000000000e+00	3.574175238609313965e-01	0.000000000000000000e+00	0.000000000000000000e+00	2.822524607181549072e-01	2.024854570627212524e-01	0.000000000000000000e+00	0.000000000000000000e+00	2.116893529891967773e-01	1.457281708717346191e-01	4.295146167278289795e-01	7.669903803616762161e-03	3.906250000000000000e-03	3.906250000000000000e-03	0.000000000000000000e+00	3.906250000000000000e-03	0.000000000000000000e+00	0.000000000000000000e+00	0.000000000000000000e+00	0.000000000000000000e+00	0.000000000000000000e+00	0.000000000000000000e+00	0.000000000000000000e+00	0.000000000000000000e+00	0.000000000000000000e+00	0.000000000000000000e+00	0.000000000000000000e+00	0.000000000000000000e+00	0.000000000000000000e+00	0.000000000000000000e+00	0.000000000000000000e+00	0.000000000000000000e+00	0.000000000000000000e+00	0.000000000000000000e+00	0.000000000000000000e+00
1.885839849710464478e-01	-2.621777355670928955e-01	4.292969033122062683e-02	1.467275381088256836e+00	-1.404414057731628418e+00	-1.609863340854644775e-01	1.609863340854644775e-01	4.601942375302314758e-03	4.770680367946624756e-01	0.000000000000000000e+00	0.000000000000000000e+00	0.000000000000000000e+00	4.448544383049011230e-01	0.000000000000000000e+00	0.000000000000000000e+00	0.000000000000000000e+00	3.574175238609313965e-01	0.000000000000000000e+00	0.000000000000000000e+00	2.822524607181549072e-01	2.024854570627212524e-01	0.000000000000000000e+00	0.000000000000000000e+00	2.116893529891967773e-01	1.457281708717346191e-01	4.295146167278289795e-01	7.669903803616762161e-03	0.000000000000000000e+00	-0.000000000000000000e+00	0.000000000000000000e+00	3.906250000000000000e-03	0.000000000000000000e+00	0.000000000000000000e+00	0.000000000000000000e+00	0.000000000000000000e+00	0.000000000000000000e+00	0.000000000000000000e+00	0.000000000000000000e+00	0.000000000000000000e+00	0.000000000000000000e+00	0.000000000000000000e+00	0.000000000000000000e+00	0.000000000000000000e+00	0.000000000000000000e+00	0.000000000000000000e+00	0.000000000000000000e+00	0.000000000000000000e+00	0.000000000000000000e+00	0.000000000000000000e+00	0.000000000000000000e+00
1.885839849710464478e-01	-2.621777355670928955e-01	4.292969033122062683e-02	1.467275381088256836e+00	-1.404414057731628418e+00	-1.609863340854644775e-01	1.609863340854644775e-01	4.601942375302314758e-03	4.770680367946624756e-01	0.000000000000000000e+00	0.000000000000000000e+00	0.000000000000000000e+00	4.448544383049011230e-01	0.000000000000000000e+00	0.000000000000000000e+00	0.000000000000000000e+00	3.574175238609313965e-01	0.000000000000000000e+00	0.000000000000000000e+00	2.822524607181549072e-01	2.024854570627212524e-01	0.000000000000000000e+00	0.000000000000000000e+00	2.116893529891967773e-01	1.457281708717346191e-01	4.295146167278289795e-01	7.669903803616762161e-03	3.906250000000000000e-03	0.000000000000000000e+00	0.000000000000000000e+00	0.000000000000000000e+00	0.000000000000000000e+00	0.000000000000000000e+00	0.000000000000000000e+00	0.000000000000000000e+00	0.000000000000000000e+00	0.000000000000000000e+00	0.000000000000000000e+00	0.000000000000000000e+00	0.000000000000000000e+00	0.000000000000000000e+00	0.000000000000000000e+00	0.000000000000000000e+00	0.000000000000000000e+00	0.000000000000000000e+00	0.000000000000000000e+00	0.000000000000000000e+00	0.000000000000000000e+00	0.000000000000000000e+00	0.000000000000000000e+00
1.885839849710464478e-01	-2.621777355670928955e-01	4.292969033122062683e-02	1.467275381088256836e+00	-1.404414057731628418e+00	-1.609863340854644775e-01	1.609863340854644775e-01	4.601942375302314758e-03	4.770680367946624756e-01	0.000000000000000000e+00	0.000000000000000000e+00	0.000000000000000000e+00	4.448544383049011230e-01	0.000000000000000000e+00	0.000000000000000000e+00	0.000000000000000000e+00	3.574175238609313965e-01	0.000000000000000000e+00	0.000000000000000000e+00	2.822524607181549072e-01	2.024854570627212524e-01	0.000000000000000000e+00	0.000000000000000000e+00	2.116893529891967773e-01	1.457281708717346191e-01	4.295146167278289795e-01	7.669903803616762161e-03	0.000000000000000000e+00	0.000000000000000000e+00	7.812500000000000000e-03	0.000000000000000000e+00	0.000000000000000000e+00	0.000000000000000000e+00	0.000000000000000000e+00	0.000000000000000000e+00	0.000000000000000000e+00	0.000000000000000000e+00	0.000000000000000000e+00	0.000000000000000000e+00	0.000000000000000000e+00	0.000000000000000000e+00	0.000000000000000000e+00	0.000000000000000000e+00	0.000000000000000000e+00	0.000000000000000000e+00	0.000000000000000000e+00	0.000000000000000000e+00	0.000000000000000000e+00	0.000000000000000000e+00	0.000000000000000000e+00
1.885839849710464478e-01	-2.621777355670928955e-01	4.292969033122062683e-02	1.467275381088256836e+00	-1.404414057731628418e+00	-1.609863340854644775e-01	1.609863340854644775e-01	4.601942375302314758e-03	4.770680367946624756e-01	0.000000000000000000e+00	0.000000000000000000e+00	0.000000000000000000e+00	4.448544383049011230e-01	0.000000000000000000e+00	0.000000000000000000e+00	0.000000000000000000e+00	3.574175238609313965e-01	0.000000000000000000e+00	0.000000000000000000e+00	2.822524607181549072e-01	2.024854570627212524e-01	0.000000000000000000e+00	0.000000000000000000e+00	2.116893529891967773e-01	1.457281708717346191e-01	4.295146167278289795e-01	7.669903803616762161e-03	0.000000000000000000e+00	0.000000000000000000e+00	0.000000000000000000e+00	0.000000000000000000e+00	0.000000000000000000e+00	0.000000000000000000e+00	0.000000000000000000e+00	0.000000000000000000e+00	0.000000000000000000e+00	0.000000000000000000e+00	0.000000000000000000e+00	0.000000000000000000e+00	0.000000000000000000e+00	0.000000000000000000e+00	0.000000000000000000e+00	0.000000000000000000e+00	0.000000000000000000e+00	0.000000000000000000e+00	0.000000000000000000e+00	0.000000000000000000e+00	0.000000000000000000e+00	0.000000000000000000e+00	0.000000000000000000e+00
1.885839849710464478e-01	-2.621777355670928955e-01	4.292969033122062683e-02	1.467275381088256836e+00	-1.404414057731628418e+00	-1.609863340854644775e-01	1.609863340854644775e-01	4.601942375302314758e-03	4.770680367946624756e-01	0.000000000000000000e+00	0.000000000000000000e+00	0.000000000000000000e+00	4.448544383049011230e-01	0.000000000000000000e+00	0.000000000000000000e+00	0.000000000000000000e+00	3.574175238609313965e-01	0.000000000000000000e+00	0.000000000000000000e+00	2.822524607181549072e-01	2.024854570627212524e-01	0.000000000000000000e+00	0.000000000000000000e+00	2.116893529891967773e-01	1.457281708717346191e-01	4.295146167278289795e-01	7.669903803616762161e-03	-0.000000000000000000e+00	0.000000000000000000e+00	3.906250000000000000e-03	3.906250000000000000e-03	0.000000000000000000e+00	0.000000000000000000e+00	0.000000000000000000e+00	0.000000000000000000e+00	0.000000000000000000e+00	0.000000000000000000e+00	0.000000000000000000e+00	0.000000000000000000e+00	0.000000000000000000e+00	0.000000000000000000e+00	0.000000000000000000e+00	0.000000000000000000e+00	0.000000000000000000e+00	0.000000000000000000e+00	0.000000000000000000e+00	0.000000000000000000e+00	0.000000000000000000e+00	0.000000000000000000e+00	0.000000000000000000e+00
1.885839849710464478e-01	-2.621777355670928955e-01	4.292969033122062683e-02	1.467275381088256836e+00	-1.404414057731628418e+00	-1.609863340854644775e-01	1.609863340854644775e-01	4.601942375302314758e-03	4.770680367946624756e-01	0.000000000000000000e+00	0.000000000000000000e+00	0.000000000000000000e+00	4.448544383049011230e-01	0.000000000000000000e+00	0.000000000000000000e+00	0.000000000000000000e+00	3.574175238609313965e-01	0.000000000000000000e+00	0.000000000000000000e+00	2.822524607181549072e-01	2.024854570627212524e-01	0.000000000000000000e+00	0.000000000000000000e+00	2.116893529891967773e-01	1.457281708717346191e-01	4.295146167278289795e-01	7.669903803616762161e-03	0.000000000000000000e+00	0.000000000000000000e+00	0.000000000000000000e+00	0.000000000000000000e+00	0.000000000000000000e+00	0.000000000000000000e+00	0.000000000000000000e+00	0.000000000000000000e+00	0.000000000000000000e+00	0.000000000000000000e+00	0.000000000000000000e+00	0.000000000000000000e+00	0.000000000000000000e+00	0.000000000000000000e+00	0.000000000000000000e+00	0.000000000000000000e+00	0.000000000000000000e+00	0.000000000000000000e+00	0.000000000000000000e+00	0.000000000000000000e+00	0.000000000000000000e+00	0.000000000000000000e+00	0.000000000000000000e+00
1.885839849710464478e-01	-2.621777355670928955e-01	4.292969033122062683e-02	1.467275381088256836e+00	-1.404414057731628418e+00	-1.609863340854644775e-01	1.609863340854644775e-01	4.601942375302314758e-03	4.770680367946624756e-01	0.000000000000000000e+00	0.000000000000000000e+00	0.000000000000000000e+00	4.448544383049011230e-01	0.000000000000000000e+00	0.000000000000000000e+00	0.000000000000000000e+00	3.574175238609313965e-01	0.000000000000000000e+00	0.000000000000000000e+00	2.822524607181549072e-01	2.024854570627212524e-01	0.000000000000000000e+00	0.000000000000000000e+00	2.116893529891967773e-01	1.457281708717346191e-01	4.295146167278289795e-01	7.669903803616762161e-03	0.000000000000000000e+00	0.000000000000000000e+00	-0.000000000000000000e+00	0.000000000000000000e+00	0.000000000000000000e+00	0.000000000000000000e+00	0.000000000000000000e+00	0.000000000000000000e+00	0.000000000000000000e+00	0.000000000000000000e+00	0.000000000000000000e+00	0.000000000000000000e+00	0.000000000000000000e+00	0.000000000000000000e+00	0.000000000000000000e+00	0.000000000000000000e+00	0.000000000000000000e+00	0.000000000000000000e+00	0.000000000000000000e+00	0.000000000000000000e+00	0.000000000000000000e+00	0.000000000000000000e+00	0.000000000000000000e+00
1.885839849710464478e-01	-2.621777355670928955e-01	4.292969033122062683e-02	1.467275381088256836e+00	-1.404414057731628418e+00	-1.609863340854644775e-01	1.609863340854644775e-01	4.601942375302314758e-03	4.770680367946624756e-01	0.000000000000000000e+00	0.000000000000000000e+00	0.000000000000000000e+00	4.448544383049011230e-01	0.000000000000000000e+00	0.000000000000000000e+00	0.000000000000000000e+00	3.574175238609313965e-01	0.000000000000000000e+00	0.000000000000000000e+00	2.822524607181549072e-01	2.024854570627212524e-01	0.000000000000000000e+00	0.000000000000000000e+00	2.116893529891967773e-01	1.457281708717346191e-01	4.295146167278289795e-01	7.669903803616762161e-03	-0.000000000000000000e+00	0.000000000000000000e+00	3.906250000000000000e-03	0.000000000000000000e+00	0.000000000000000000e+00	0.000000000000000000e+00	0.000000000000000000e+00	0.000000000000000000e+00	0.000000000000000000e+00	0.000000000000000000e+00	0.000000000000000000e+00	0.000000000000000000e+00	0.000000000000000000e+00	0.000000000000000000e+00	0.000000000000000000e+00	0.000000000000000000e+00	0.000000000000000000e+00	0.000000000000000000e+00	0.000000000000000000e+00	0.000000000000000000e+00	0.000000000000000000e+00	0.000000000000000000e+00	0.000000000000000000e+00
1.885839849710464478e-01	-2.621777355670928955e-01	4.292969033122062683e-02	1.467275381088256836e+00	-1.404414057731628418e+00	-1.609863340854644775e-01	1.609863340854644775e-01	4.601942375302314758e-03	4.770680367946624756e-01	0.000000000000000000e+00	0.000000000000000000e+00	0.000000000000000000e+00	4.448544383049011230e-01	0.000000000000000000e+00	0.000000000000000000e+00	0.000000000000000000e+00	3.574175238609313965e-01	0.000000000000000000e+00	0.000000000000000000e+00	2.822524607181549072e-01	2.024854570627212524e-01	0.000000000000000000e+00	0.000000000000000000e+00	2.116893529891967773e-01	1.457281708717346191e-01	4.295146167278289795e-01	7.669903803616762161e-03	0.000000000000000000e+00	-0.000000000000000000e+00	0.000000000000000000e+00	0.000000000000000000e+00	0.000000000000000000e+00	0.000000000000000000e+00	0.000000000000000000e+00	0.000000000000000000e+00	0.000000000000000000e+00	0.000000000000000000e+00	0.000000000000000000e+00	0.000000000000000000e+00	0.000000000000000000e+00	0.000000000000000000e+00	0.000000000000000000e+00	0.000000000000000000e+00	0.000000000000000000e+00	0.000000000000000000e+00	0.000000000000000000e+00	0.000000000000000000e+00	0.000000000000000000e+00	0.000000000000000000e+00	0.000000000000000000e+00
1.885839849710464478e-01	-2.621777355670928955e-01	4.292969033122062683e-02	1.467275381088256836e+00	-1.404414057731628418e+00	-1.609863340854644775e-01	1.609863340854644775e-01	4.601942375302314758e-03	4.770680367946624756e-01	0.000000000000000000e+00	0.000000000000000000e+00	0.000000000000000000e+00	4.448544383049011230e-01	0.000000000000000000e+00	0.000000000000000000e+00	0.000000000000000000e+00	3.574175238609313965e-01	0.000000000000000000e+00	0.000000000000000000e+00	2.822524607181549072e-01	2.024854570627212524e-01	0.000000000000000000e+00	0.000000000000000000e+00	2.116893529891967773e-01	1.457281708717346191e-01	4.295146167278289795e-01	7.669903803616762161e-03	0.000000000000000000e+00	0.000000000000000000e+00	3.906250000000000000e-03	0.000000000000000000e+00	0.000000000000000000e+00	0.000000000000000000e+00	0.000000000000000000e+00	0.000000000000000000e+00	0.000000000000000000e+00	0.000000000000000000e+00	0.000000000000000000e+00	0.000000000000000000e+00	0.000000000000000000e+00	0.000000000000000000e+00	0.000000000000000000e+00	0.000000000000000000e+00	0.000000000000000000e+00	0.000000000000000000e+00	0.000000000000000000e+00	0.000000000000000000e+00	0.000000000000000000e+00	0.000000000000000000e+00	0.000000000000000000e+00
1.885839849710464478e-01	-2.621777355670928955e-01	4.292969033122062683e-02	1.467275381088256836e+00	-1.404414057731628418e+00	-1.609863340854644775e-01	1.609863340854644775e-01	4.601942375302314758e-03	4.770680367946624756e-01	0.000000000000000000e+00	0.000000000000000000e+00	0.000000000000000000e+00	4.448544383049011230e-01	0.000000000000000000e+00	0.000000000000000000e+00	0.000000000000000000e+00	3.574175238609313965e-01	0.000000000000000000e+00	0.000000000000000000e+00	2.822524607181549072e-01	2.024854570627212524e-01	0.000000000000000000e+00	0.000000000000000000e+00	2.116893529891967773e-01	1.457281708717346191e-01	4.295146167278289795e-01	7.669903803616762161e-03	0.000000000000000000e+00	-0.000000000000000000e+00	0.000000000000000000e+00	0.000000000000000000e+00	0.000000000000000000e+00	0.000000000000000000e+00	0.000000000000000000e+00	0.000000000000000000e+00	0.000000000000000000e+00	0.000000000000000000e+00	0.000000000000000000e+00	0.000000000000000000e+00	0.000000000000000000e+00	0.000000000000000000e+00	0.000000000000000000e+00	0.000000000000000000e+00	0.000000000000000000e+00	0.000000000000000000e+00	0.000000000000000000e+00	0.000000000000000000e+00	0.000000000000000000e+00	0.000000000000000000e+00	0.000000000000000000e+00
1.885839849710464478e-01	-2.621777355670928955e-01	4.292969033122062683e-02	1.467275381088256836e+00	-1.404414057731628418e+00	-1.609863340854644775e-01	1.609863340854644775e-01	4.601942375302314758e-03	4.770680367946624756e-01	0.000000000000000000e+00	0.000000000000000000e+00	0.000000000000000000e+00	4.448544383049011230e-01	0.000000000000000000e+00	0.000000000000000000e+00	0.000000000000000000e+00	3.574175238609313965e-01	0.000000000000000000e+00	0.000000000000000000e+00	2.822524607181549072e-01	2.024854570627212524e-01	0.000000000000000000e+00	0.000000000000000000e+00	2.116893529891967773e-01	1.457281708717346191e-01	4.295146167278289795e-01	7.669903803616762161e-03	0.000000000000000000e+00	-0.000000000000000000e+00	0.000000000000000000e+00	0.000000000000000000e+00	0.000000000000000000e+00	0.000000000000000000e+00	0.000000000000000000e+00	0.000000000000000000e+00	0.000000000000000000e+00	0.000000000000000000e+00	0.000000000000000000e+00	0.000000000000000000e+00	0.000000000000000000e+00	0.000000000000000000e+00	0.000000000000000000e+00	0.000000000000000000e+00	0.000000000000000000e+00	0.000000000000000000e+00	0.000000000000000000e+00	0.000000000000000000e+00	0.000000000000000000e+00	0.000000000000000000e+00	0.000000000000000000e+00
1.885839849710464478e-01	-2.621777355670928955e-01	4.292969033122062683e-02	1.467275381088256836e+00	-1.404414057731628418e+00	-1.609863340854644775e-01	1.609863340854644775e-01	4.601942375302314758e-03	4.770680367946624756e-01	0.000000000000000000e+00	0.000000000000000000e+00	0.000000000000000000e+00	4.448544383049011230e-01	0.000000000000000000e+00	0.000000000000000000e+00	0.000000000000000000e+00	3.574175238609313965e-01	0.000000000000000000e+00	0.000000000000000000e+00	2.822524607181549072e-01	2.024854570627212524e-01	0.000000000000000000e+00	0.000000000000000000e+00	2.116893529891967773e-01	1.457281708717346191e-01	4.295146167278289795e-01	7.669903803616762161e-03	-0.000000000000000000e+00	0.000000000000000000e+00	3.906250000000000000e-03	0.000000000000000000e+00	0.000000000000000000e+00	0.000000000000000000e+00	0.000000000000000000e+00	0.000000000000000000e+00	0.000000000000000000e+00	0.000000000000000000e+00	0.000000000000000000e+00	0.000000000000000000e+00	0.000000000000000000e+00	0.000000000000000000e+00	0.000000000000000000e+00	0.000000000000000000e+00	0.000000000000000000e+00	0.000000000000000000e+00	0.000000000000000000e+00	0.000000000000000000e+00	0.000000000000000000e+00	0.000000000000000000e+00	0.000000000000000000e+00
1.885839849710464478e-01	-2.621777355670928955e-01	4.292969033122062683e-02	1.467275381088256836e+00	-1.404414057731628418e+00	-1.609863340854644775e-01	1.609863340854644775e-01	4.601942375302314758e-03	4.770680367946624756e-01	0.000000000000000000e+00	0.000000000000000000e+00	0.000000000000000000e+00	4.448544383049011230e-01	0.000000000000000000e+00	0.000000000000000000e+00	0.000000000000000000e+00	3.574175238609313965e-01	0.000000000000000000e+00	0.000000000000000000e+00	2.822524607181549072e-01	2.024854570627212524e-01	0.000000000000000000e+00	0.000000000000000000e+00	2.116893529891967773e-01	1.457281708717346191e-01	4.295146167278289795e-01	7.669903803616762161e-03	0.000000000000000000e+00	0.000000000000000000e+00	0.000000000000000000e+00	0.000000000000000000e+00	0.000000000000000000e+00	0.000000000000000000e+00	0.000000000000000000e+00	0.000000000000000000e+00	0.000000000000000000e+00	0.000000000000000000e+00	0.000000000000000000e+00	0.000000000000000000e+00	0.000000000000000000e+00	0.000000000000000000e+00	0.000000000000000000e+00	0.000000000000000000e+00	0.000000000000000000e+00	0.000000000000000000e+00	0.000000000000000000e+00	0.000000000000000000e+00	0.000000000000000000e+00	0.000000000000000000e+00	0.000000000000000000e+00
1.885839849710464478e-01	-2.621777355670928955e-01	4.292969033122062683e-02	1.467275381088256836e+00	-1.404414057731628418e+00	-1.609863340854644775e-01	1.609863340854644775e-01	4.601942375302314758e-03	4.770680367946624756e-01	0.000000000000000000e+00	0.000000000000000000e+00	0.000000000000000000e+00	4.448544383049011230e-01	0.000000000000000000e+00	0.000000000000000000e+00	0.000000000000000000e+00	3.574175238609313965e-01	0.000000000000000000e+00	0.000000000000000000e+00	2.822524607181549072e-01	2.024854570627212524e-01	0.000000000000000000e+00	0.000000000000000000e+00	2.116893529891967773e-01	1.457281708717346191e-01	4.295146167278289795e-01	7.669903803616762161e-03	0.000000000000000000e+00	0.000000000000000000e+00	-0.000000000000000000e+00	-0.000000000000000000e+00	0.000000000000000000e+00	0.000000000000000000e+00	0.000000000000000000e+00	0.000000000000000000e+00	0.000000000000000000e+00	0.000000000000000000e+00	0.000000000000000000e+00	0.000000000000000000e+00	0.000000000000000000e+00	0.000000000000000000e+00	0.000000000000000000e+00	0.000000000000000000e+00	0.000000000000000000e+00	0.000000000000000000e+00	0.000000000000000000e+00	0.000000000000000000e+00	0.000000000000000000e+00	0.000000000000000000e+00	0.000000000000000000e+00
1.885839849710464478e-01	-2.621777355670928955e-01	4.292969033122062683e-02	1.467275381088256836e+00	-1.404414057731628418e+00	-1.609863340854644775e-01	1.609863340854644775e-01	4.601942375302314758e-03	4.770680367946624756e-01	0.000000000000000000e+00	0.000000000000000000e+00	0.000000000000000000e+00	4.448544383049011230e-01	0.000000000000000000e+00	0.000000000000000000e+00	0.000000000000000000e+00	3.574175238609313965e-01	0.000000000000000000e+00	0.000000000000000000e+00	2.822524607181549072e-01	2.024854570627212524e-01	0.000000000000000000e+00	0.000000000000000000e+00	2.116893529891967773e-01	1.457281708717346191e-01	4.295146167278289795e-01	7.669903803616762161e-03	7.812500000000000000e-03	0.000000000000000000e+00	0.000000000000000000e+00	0.000000000000000000e+00	0.000000000000000000e+00	0.000000000000000000e+00	0.000000000000000000e+00	0.000000000000000000e+00	0.000000000000000000e+00	0.000000000000000000e+00	0.000000000000000000e+00	0.000000000000000000e+00	0.000000000000000000e+00	0.000000000000000000e+00	0.000000000000000000e+00	0.000000000000000000e+00	0.000000000000000000e+00	0.000000000000000000e+00	0.000000000000000000e+00	0.000000000000000000e+00	0.000000000000000000e+00	0.000000000000000000e+00	0.000000000000000000e+00
1.885839849710464478e-01	-2.621777355670928955e-01	4.292969033122062683e-02	1.467275381088256836e+00	-1.404414057731628418e+00	-1.609863340854644775e-01	1.609863340854644775e-01	4.601942375302314758e-03	4.770680367946624756e-01	0.000000000000000000e+00	0.000000000000000000e+00	0.000000000000000000e+00	4.448544383049011230e-01	0.000000000000000000e+00	0.000000000000000000e+00	0.000000000000000000e+00	3.574175238609313965e-01	0.000000000000000000e+00	0.000000000000000000e+00	2.822524607181549072e-01	2.024854570627212524e-01	0.000000000000000000e+00	0.000000000000000000e+00	2.116893529891967773e-01	1.457281708717346191e-01	4.295146167278289795e-01	7.669903803616762161e-03	0.000000000000000000e+00	0.000000000000000000e+00	0.000000000000000000e+00	0.000000000000000000e+00	0.000000000000000000e+00	0.000000000000000000e+00	0.000000000000000000e+00	0.000000000000000000e+00	0.000000000000000000e+00	0.000000000000000000e+00	0.000000000000000000e+00	0.000000000000000000e+00	0.000000000000000000e+00	0.000000000000000000e+00	0.000000000000000000e+00	0.000000000000000000e+00	0.000000000000000000e+00	0.000000000000000000e+00	0.000000000000000000e+00	0.000000000000000000e+00	0.000000000000000000e+00	0.000000000000000000e+00	0.000000000000000000e+00
1.885839849710464478e-01	-2.621777355670928955e-01	4.292969033122062683e-02	1.467275381088256836e+00	-1.404414057731628418e+00	-1.609863340854644775e-01	1.609863340854644775e-01	4.601942375302314758e-03	4.770680367946624756e-01	0.000000000000000000e+00	0.000000000000000000e+00	0.000000000000000000e+00	4.448544383049011230e-01	0.000000000000000000e+00	0.000000000000000000e+00	0.000000000000000000e+00	3.574175238609313965e-01	0.000000000000000000e+00	0.000000000000000000e+00	2.822524607181549072e-01	2.024854570627212524e-01	0.000000000000000000e+00	0.000000000000000000e+00	2.116893529891967773e-01	1.457281708717346191e-01	4.295146167278289795e-01	7.669903803616762161e-03	0.000000000000000000e+00	0.000000000000000000e+00	0.000000000000000000e+00	0.000000000000000000e+00	0.000000000000000000e+00	0.000000000000000000e+00	0.000000000000000000e+00	0.000000000000000000e+00	0.000000000000000000e+00	0.000000000000000000e+00	0.000000000000000000e+00	0.000000000000000000e+00	0.000000000000000000e+00	0.000000000000000000e+00	0.000000000000000000e+00	0.000000000000000000e+00	0.000000000000000000e+00	0.000000000000000000e+00	0.000000000000000000e+00	0.000000000000000000e+00	0.000000000000000000e+00	0.000000000000000000e+00	0.000000000000000000e+00
1.885839849710464478e-01	-2.621777355670928955e-01	4.292969033122062683e-02	1.467275381088256836e+00	-1.404414057731628418e+00	-1.609863340854644775e-01	1.609863340854644775e-01	4.601942375302314758e-03	4.770680367946624756e-01	0.000000000000000000e+00	0.000000000000000000e+00	0.000000000000000000e+00	4.448544383049011230e-01	0.000000000000000000e+00	0.000000000000000000e+00	0.000000000000000000e+00	3.574175238609313965e-01	0.000000000000000000e+00	0.000000000000000000e+00	2.822524607181549072e-01	2.024854570627212524e-01	0.000000000000000000e+00	0.000000000000000000e+00	2.116893529891967773e-01	1.457281708717346191e-01	4.295146167278289795e-01	7.669903803616762161e-03	0.000000000000000000e+00	0.000000000000000000e+00	0.000000000000000000e+00	0.000000000000000000e+00	0.000000000000000000e+00	0.000000000000000000e+00	0.000000000000000000e+00	0.000000000000000000e+00	0.000000000000000000e+00	0.000000000000000000e+00	0.000000000000000000e+00	0.000000000000000000e+00	0.000000000000000000e+00	0.000000000000000000e+00	0.000000000000000000e+00	0.000000000000000000e+00	0.000000000000000000e+00	0.000000000000000000e+00	0.000000000000000000e+00	0.000000000000000000e+00	0.000000000000000000e+00	0.000000000000000000e+00	0.000000000000000000e+00
1.885839849710464478e-01	-2.621777355670928955e-01	4.292969033122062683e-02	1.467275381088256836e+00	-1.404414057731628418e+00	-1.609863340854644775e-01	1.609863340854644775e-01	4.601942375302314758e-03	4.770680367946624756e-01	0.000000000000000000e+00	0.000000000000000000e+00	0.000000000000000000e+00	4.448544383049011230e-01	0.000000000000000000e+00	0.000000000000000000e+00	0.000000000000000000e+00	3.574175238609313965e-01	0.000000000000000000e+00	0.000000000000000000e+00	2.822524607181549072e-01	2.024854570627212524e-01	0.000000000000000000e+00	0.000000000000000000e+00	2.116893529891967773e-01	1.457281708717346191e-01	4.295146167278289795e-01	7.669903803616762161e-03	0.000000000000000000e+00	3.906250000000000000e-03	3.906250000000000000e-03	0.000000000000000000e+00	0.000000000000000000e+00	0.000000000000000000e+00	0.000000000000000000e+00	0.000000000000000000e+00	0.000000000000000000e+00	0.000000000000000000e+00	0.000000000000000000e+00	0.000000000000000000e+00	0.000000000000000000e+00	0.000000000000000000e+00	0.000000000000000000e+00	0.000000000000000000e+00	0.000000000000000000e+00	0.000000000000000000e+00	0.000000000000000000e+00	0.000000000000000000e+00	0.000000000000000000e+00	0.000000000000000000e+00	0.000000000000000000e+00
1.885839849710464478e-01	-2.621777355670928955e-01	4.292969033122062683e-02	1.467275381088256836e+00	-1.404414057731628418e+00	-1.609863340854644775e-01	1.609863340854644775e-01	4.601942375302314758e-03	4.770680367946624756e-01	0.000000000000000000e+00	0.000000000000000000e+00	0.000000000000000000e+00	4.448544383049011230e-01	0.000000000000000000e+00	0.000000000000000000e+00	0.000000000000000000e+00	3.574175238609313965e-01	0.000000000000000000e+00	0.000000000000000000e+00	2.822524607181549072e-01	2.024854570627212524e-01	0.000000000000000000e+00	0.000000000000000000e+00	2.116893529891967773e-01	1.457281708717346191e-01	4.295146167278289795e-01	7.669903803616762161e-03	3.906250000000000000e-03	0.000000000000000000e+00	-0.000000000000000000e+00	0.000000000000000000e+00	0.000000000000000000e+00	0.000000000000000000e+00	0.000000000000000000e+00	0.000000000000000000e+00	0.000000000000000000e+00	0.000000000000000000e+00	0.000000000000000000e+00	0.000000000000000000e+00	0.000000000000000000e+00	0.000000000000000000e+00	0.000000000000000000e+00	0.000000000000000000e+00	0.000000000000000000e+00	0.000000000000000000e+00	0.000000000000000000e+00	0.000000000000000000e+00	0.000000000000000000e+00	0.000000000000000000e+00	0.000000000000000000e+00
1.885839849710464478e-01	-2.621777355670928955e-01	4.292969033122062683e-02	1.467275381088256836e+00	-1.404414057731628418e+00	-1.609863340854644775e-01	1.609863340854644775e-01	4.601942375302314758e-03	4.770680367946624756e-01	0.000000000000000000e+00	0.000000000000000000e+00	0.000000000000000000e+00	4.448544383049011230e-01	0.000000000000000000e+00	0.000000000000000000e+00	0.000000000000000000e+00	3.574175238609313965e-01	0.000000000000000000e+00	0.000000000000000000e+00	2.822524607181549072e-01	2.024854570627212524e-01	0.000000000000000000e+00	0.000000000000000000e+00	2.116893529891967773e-01	1.457281708717346191e-01	4.295146167278289795e-01	7.669903803616762161e-03	3.906250000000000000e-03	3.906250000000000000e-03	-0.000000000000000000e+00	3.906250000000000000e-03	0.000000000000000000e+00	0.000000000000000000e+00	0.000000000000000000e+00	0.000000000000000000e+00	0.000000000000000000e+00	0.000000000000000000e+00	0.000000000000000000e+00	0.000000000000000000e+00	0.000000000000000000e+00	0.000000000000000000e+00	0.000000000000000000e+00	0.000000000000000000e+00	0.000000000000000000e+00	0.000000000000000000e+00	0.000000000000000000e+00	0.000000000000000000e+00	0.000000000000000000e+00	0.000000000000000000e+00	0.000000000000000000e+00
1.885839849710464478e-01	-2.621777355670928955e-01	4.292969033122062683e-02	1.467275381088256836e+00	-1.404414057731628418e+00	-1.609863340854644775e-01	1.609863340854644775e-01	4.601942375302314758e-03	4.770680367946624756e-01	0.000000000000000000e+00	0.000000000000000000e+00	0.000000000000000000e+00	4.448544383049011230e-01	0.000000000000000000e+00	0.000000000000000000e+00	0.000000000000000000e+00	3.574175238609313965e-01	0.000000000000000000e+00	0.000000000000000000e+00	2.822524607181549072e-01	2.024854570627212524e-01	0.000000000000000000e+00	0.000000000000000000e+00	2.116893529891967773e-01	1.457281708717346191e-01	4.295146167278289795e-01	7.669903803616762161e-03	0.000000000000000000e+00	-0.000000000000000000e+00	0.000000000000000000e+00	0.000000000000000000e+00	0.000000000000000000e+00	0.000000000000000000e+00	0.000000000000000000e+00	0.000000000000000000e+00	0.000000000000000000e+00	0.000000000000000000e+00	0.000000000000000000e+00	0.000000000000000000e+00	0.000000000000000000e+00	0.000000000000000000e+00	0.000000000000000000e+00	0.000000000000000000e+00	0.000000000000000000e+00	0.000000000000000000e+00	0.000000000000000000e+00	0.000000000000000000e+00	0.000000000000000000e+00	0.000000000000000000e+00	0.000000000000000000e+00
1.885839849710464478e-01	-2.621777355670928955e-01	4.292969033122062683e-02	1.467275381088256836e+00	-1.404414057731628418e+00	-1.609863340854644775e-01	1.609863340854644775e-01	4.601942375302314758e-03	4.770680367946624756e-01	0.000000000000000000e+00	0.000000000000000000e+00	0.000000000000000000e+00	4.448544383049011230e-01	0.000000000000000000e+00	0.000000000000000000e+00	0.000000000000000000e+00	3.574175238609313965e-01	0.000000000000000000e+00	0.000000000000000000e+00	2.822524607181549072e-01	2.024854570627212524e-01	0.000000000000000000e+00	0.000000000000000000e+00	2.116893529891967773e-01	1.457281708717346191e-01	4.295146167278289795e-01	7.669903803616762161e-03	-0.000000000000000000e+00	0.000000000000000000e+00	0.000000000000000000e+00	3.906250000000000000e-03	0.000000000000000000e+00	0.000000000000000000e+00	0.000000000000000000e+00	0.000000000000000000e+00	0.000000000000000000e+00	0.000000000000000000e+00	0.000000000000000000e+00	0.000000000000000000e+00	0.000000000000000000e+00	0.000000000000000000e+00	0.000000000000000000e+00	0.000000000000000000e+00	0.000000000000000000e+00	0.000000000000000000e+00	0.000000000000000000e+00	0.000000000000000000e+00	0.000000000000000000e+00	0.000000000000000000e+00	0.000000000000000000e+00
1.885839849710464478e-01	-2.621777355670928955e-01	4.292969033122062683e-02	1.467275381088256836e+00	-1.404414057731628418e+00	-1.609863340854644775e-01	1.609863340854644775e-01	4.601942375302314758e-03	4.770680367946624756e-01	0.000000000000000000e+00	0.000000000000000000e+00	0.000000000000000000e+00	4.448544383049011230e-01	0.000000000000000000e+00	0.000000000000000000e+00	0.000000000000000000e+00	3.574175238609313965e-01	0.000000000000000000e+00	0.000000000000000000e+00	2.822524607181549072e-01	2.024854570627212524e-01	0.000000000000000000e+00	0.000000000000000000e+00	2.116893529891967773e-01	1.457281708717346191e-01	4.295146167278289795e-01	7.669903803616762161e-03	0.000000000000000000e+00	-0.000000000000000000e+00	0.000000000000000000e+00	3.906250000000000000e-03	0.000000000000000000e+00	0.000000000000000000e+00	0.000000000000000000e+00	0.000000000000000000e+00	0.000000000000000000e+00	0.000000000000000000e+00	0.000000000000000000e+00	0.000000000000000000e+00	0.000000000000000000e+00	0.000000000000000000e+00	0.000000000000000000e+00	0.000000000000000000e+00	0.000000000000000000e+00	0.000000000000000000e+00	0.000000000000000000e+00	0.000000000000000000e+00	0.000000000000000000e+00	0.000000000000000000e+00	0.000000000000000000e+00
1.885839849710464478e-01	-2.621777355670928955e-01	4.292969033122062683e-02	1.467275381088256836e+00	-1.404414057731628418e+00	-1.609863340854644775e-01	1.609863340854644775e-01	4.601942375302314758e-03	4.770680367946624756e-01	0.000000000000000000e+00	0.000000000000000000e+00	0.000000000000000000e+00	4.448544383049011230e-01	0.000000000000000000e+00	0.000000000000000000e+00	0.000000000000000000e+00	3.574175238609313965e-01	0.000000000000000000e+00	0.000000000000000000e+00	2.822524607181549072e-01	2.024854570627212524e-01	0.000000000000000000e+00	0.000000000000000000e+00	2.116893529891967773e-01	1.457281708717346191e-01	4.295146167278289795e-01	7.669903803616762161e-03	-0.000000000000000000e+00	-0.000000000000000000e+00	0.000000000000000000e+00	0.000000000000000000e+00	0.000000000000000000e+00	0.000000000000000000e+00	0.000000000000000000e+00	0.000000000000000000e+00	0.000000000000000000e+00	0.000000000000000000e+00	0.000000000000000000e+00	0.000000000000000000e+00	0.000000000000000000e+00	0.000000000000000000e+00	0.000000000000000000e+00	0.000000000000000000e+00	0.000000000000000000e+00	0.000000000000000000e+00	0.000000000000000000e+00	0.000000000000000000e+00	0.000000000000000000e+00	0.000000000000000000e+00	0.000000000000000000e+00
1.885839849710464478e-01	-2.621777355670928955e-01	4.292969033122062683e-02	1.467275381088256836e+00	-1.404414057731628418e+00	-1.609863340854644775e-01	1.609863340854644775e-01	4.601942375302314758e-03	4.770680367946624756e-01	0.000000000000000000e+00	0.000000000000000000e+00	0.000000000000000000e+00	4.448544383049011230e-01	0.000000000000000000e+00	0.000000000000000000e+00	0.000000000000000000e+00	3.574175238609313965e-01	0.000000000000000000e+00	0.000000000000000000e+00	2.822524607181549072e-01	2.024854570627212524e-01	0.000000000000000000e+00	0.000000000000000000e+00	2.116893529891967773e-01	1.457281708717346191e-01	4.295146167278289795e-01	7.669903803616762161e-03	0.000000000000000000e+00	0.000000000000000000e+00	3.906250000000000000e-03	0.000000000000000000e+00	0.000000000000000000e+00	0.000000000000000000e+00	0.000000000000000000e+00	0.000000000000000000e+00	0.000000000000000000e+00	0.000000000000000000e+00	0.000000000000000000e+00	0.000000000000000000e+00	0.000000000000000000e+00	0.000000000000000000e+00	0.000000000000000000e+00	0.000000000000000000e+00	0.000000000000000000e+00	0.000000000000000000e+00	0.000000000000000000e+00	0.000000000000000000e+00	0.000000000000000000e+00	0.000000000000000000e+00	0.000000000000000000e+00
1.885839849710464478e-01	-2.621777355670928955e-01	4.292969033122062683e-02	1.467275381088256836e+00	-1.404414057731628418e+00	-1.609863340854644775e-01	1.609863340854644775e-01	4.601942375302314758e-03	4.770680367946624756e-01	0.000000000000000000e+00	0.000000000000000000e+00	0.000000000000000000e+00	4.448544383049011230e-01	0.000000000000000000e+00	0.000000000000000000e+00	0.000000000000000000e+00	3.574175238609313965e-01	0.000000000000000000e+00	0.000000000000000000e+00	2.822524607181549072e-01	2.024854570627212524e-01	0.000000000000000000e+00	0.000000000000000000e+00	2.116893529891967773e-01	1.457281708717346191e-01	4.295146167278289795e-01	7.669903803616762161e-03	-0.000000000000000000e+00	0.000000000000000000e+00	3.906250000000000000e-03	-0.000000000000000000e+00	0.000000000000000000e+00	0.000000000000000000e+00	0.000000000000000000e+00	0.000000000000000000e+00	0.000000000000000000e+00	0.000000000000000000e+00	0.000000000000000000e+00	0.000000000000000000e+00	0.000000000000000000e+00	0.000000000000000000e+00	0.000000000000000000e+00	0.000000000000000000e+00	0.000000000000000000e+00	0.000000000000000000e+00	0.000000000000000000e+00	0.000000000000000000e+00	0.000000000000000000e+00	0.000000000000000000e+00	0.000000000000000000e+00
1.885839849710464478e-01	-2.621777355670928955e-01	4.292969033122062683e-02	1.467275381088256836e+00	-1.404414057731628418e+00	-1.609863340854644775e-01	1.609863340854644775e-01	4.601942375302314758e-03	4.770680367946624756e-01	0.000000000000000000e+00	0.000000000000000000e+00	0.000000000000000000e+00	4.448544383049011230e-01	0.000000000000000000e+00	0.000000000000000000e+00	0.000000000000000000e+00	3.574175238609313965e-01	0.000000000000000000e+00	0.000000000000000000e+00	2.822524607181549072e-01	2.024854570627212524e-01	0.000000000000000000e+00	0.000000000000000000e+00	2.116893529891967773e-01	1.457281708717346191e-01	4.295146167278289795e-01	7.669903803616762161e-03	0.000000000000000000e+00	0.000000000000000000e+00	0.000000000000000000e+00	0.000000000000000000e+00	0.000000000000000000e+00	0.000000000000000000e+00	0.000000000000000000e+00	0.000000000000000000e+00	0.000000000000000000e+00	0.000000000000000000e+00	0.000000000000000000e+00	0.000000000000000000e+00	0.000000000000000000e+00	0.000000000000000000e+00	0.000000000000000000e+00	0.000000000000000000e+00	0.000000000000000000e+00	0.000000000000000000e+00	0.000000000000000000e+00	0.000000000000000000e+00	0.000000000000000000e+00	0.000000000000000000e+00	0.000000000000000000e+00
1.885839849710464478e-01	-2.621777355670928955e-01	4.292969033122062683e-02	1.467275381088256836e+00	-1.404414057731628418e+00	-1.609863340854644775e-01	1.609863340854644775e-01	4.601942375302314758e-03	4.770680367946624756e-01	0.000000000000000000e+00	0.000000000000000000e+00	0.000000000000000000e+00	4.448544383049011230e-01	0.000000000000000000e+00	0.000000000000000000e+00	0.000000000000000000e+00	3.574175238609313965e-01	0.000000000000000000e+00	0.000000000000000000e+00	2.822524607181549072e-01	2.024854570627212524e-01	0.000000000000000000e+00	0.000000000000000000e+00	2.116893529891967773e-01	1.457281708717346191e-01	4.295146167278289795e-01	7.669903803616762161e-03	0.000000000000000000e+00	0.000000000000000000e+00	0.000000000000000000e+00	3.906250000000000000e-03	0.000000000000000000e+00	0.000000000000000000e+00	0.000000000000000000e+00	0.000000000000000000e+00	0.000000000000000000e+00	0.000000000000000000e+00	0.000000000000000000e+00	0.000000000000000000e+00	0.000000000000000000e+00	0.000000000000000000e+00	0.000000000000000000e+00	0.000000000000000000e+00	0.000000000000000000e+00	0.000000000000000000e+00	0.000000000000000000e+00	0.000000000000000000e+00	0.000000000000000000e+00	0.000000000000000000e+00	0.000000000000000000e+00
1.885839849710464478e-01	-2.621777355670928955e-01	4.292969033122062683e-02	1.467275381088256836e+00	-1.404414057731628418e+00	-1.609863340854644775e-01	1.609863340854644775e-01	4.601942375302314758e-03	4.770680367946624756e-01	0.000000000000000000e+00	0.000000000000000000e+00	0.000000000000000000e+00	4.448544383049011230e-01	0.000000000000000000e+00	0.000000000000000000e+00	0.000000000000000000e+00	3.574175238609313965e-01	0.000000000000000000e+00	0.000000000000000000e+00	2.822524607181549072e-01	2.024854570627212524e-01	0.000000000000000000e+00	0.000000000000000000e+00	2.116893529891967773e-01	1.457281708717346191e-01	4.295146167278289795e-01	7.669903803616762161e-03	3.906250000000000000e-03	-0.000000000000000000e+00	0.000000000000000000e+00	0.000000000000000000e+00	0.000000000000000000e+00	0.000000000000000000e+00	0.000000000000000000e+00	0.000000000000000000e+00	0.000000000000000000e+00	0.000000000000000000e+00	0.000000000000000000e+00	0.000000000000000000e+00	0.000000000000000000e+00	0.000000000000000000e+00	0.000000000000000000e+00	0.000000000000000000e+00	0.000000000000000000e+00	0.000000000000000000e+00	0.000000000000000000e+00	0.000000000000000000e+00	0.000000000000000000e+00	0.000000000000000000e+00	0.000000000000000000e+00
1.885839849710464478e-01	-2.621777355670928955e-01	4.292969033122062683e-02	1.467275381088256836e+00	-1.404414057731628418e+00	-1.609863340854644775e-01	1.609863340854644775e-01	4.601942375302314758e-03	4.770680367946624756e-01	0.000000000000000000e+00	0.000000000000000000e+00	0.000000000000000000e+00	4.448544383049011230e-01	0.000000000000000000e+00	0.000000000000000000e+00	0.000000000000000000e+00	3.574175238609313965e-01	0.000000000000000000e+00	0.000000000000000000e+00	2.822524607181549072e-01	2.024854570627212524e-01	0.000000000000000000e+00	0.000000000000000000e+00	2.116893529891967773e-01	1.457281708717346191e-01	4.295146167278289795e-01	7.669903803616762161e-03	0.000000000000000000e+00	3.906250000000000000e-03	-0.000000000000000000e+00	0.000000000000000000e+00	0.000000000000000000e+00	0.000000000000000000e+00	0.000000000000000000e+00	0.000000000000000000e+00	0.000000000000000000e+00	0.000000000000000000e+00	0.000000000000000000e+00	0.000000000000000000e+00	0.000000000000000000e+00	0.000000000000000000e+00	0.000000000000000000e+00	0.000000000000000000e+00	0.000000000000000000e+00	0.000000000000000000e+00	0.000000000000000000e+00	0.000000000000000000e+00	0.000000000000000000e+00	0.000000000000000000e+00	0.000000000000000000e+00
1.885839849710464478e-01	-2.621777355670928955e-01	4.292969033122062683e-02	1.467275381088256836e+00	-1.404414057731628418e+00	-1.609863340854644775e-01	1.609863340854644775e-01	4.601942375302314758e-03	4.770680367946624756e-01	0.000000000000000000e+00	0.000000000000000000e+00	0.000000000000000000e+00	4.448544383049011230e-01	0.000000000000000000e+00	0.000000000000000000e+00	0.000000000000000000e+00	3.574175238609313965e-01	0.000000000000000000e+00	0.000000000000000000e+00	2.822524607181549072e-01	2.024854570627212524e-01	0.000000000000000000e+00	0.000000000000000000e+00	2.116893529891967773e-01	1.457281708717346191e-01	4.295146167278289795e-01	7.669903803616762161e-03	3.906250000000000000e-03	0.000000000000000000e+00	0.000000000000000000e+00	3.906250000000000000e-03	0.000000000000000000e+00	0.000000000000000000e+00	0.000000000000000000e+00	0.000000000000000000e+00	0.000000000000000000e+00	0.000000000000000000e+00	0.000000000000000000e+00	0.000000000000000000e+00	0.000000000000000000e+00	0.000000000000000000e+00	0.000000000000000000e+00	0.000000000000000000e+00	0.000000000000000000e+00	0.000000000000000000e+00	0.000000000000000000e+00	0.000000000000000000e+00	0.000000000000000000e+00	0.000000000000000000e+00	0.000000000000000000e+00
1.885839849710464478e-01	-2.621777355670928955e-01	4.292969033122062683e-02	1.467275381088256836e+00	-1.404414057731628418e+00	-1.609863340854644775e-01	1.609863340854644775e-01	4.601942375302314758e-03	4.770680367946624756e-01	0.000000000000000000e+00	0.000000000000000000e+00	0.000000000000000000e+00	4.448544383049011230e-01	0.000000000000000000e+00	0.000000000000000000e+00	0.000000000000000000e+00	3.574175238609313965e-01	0.000000000000000000e+00	0.000000000000000000e+00	2.822524607181549072e-01	2.024854570627212524e-01	0.000000000000000000e+00	0.000000000000000000e+00	2.116893529891967773e-01	1.457281708717346191e-01	4.295146167278289795e-01	7.669903803616762161e-03	0.000000000000000000e+00	0.000000000000000000e+00	-0.000000000000000000e+00	0.000000000000000000e+00	0.000000000000000000e+00	0.000000000000000000e+00	0.000000000000000000e+00	0.000000000000000000e+00	0.000000000000000000e+00	0.000000000000000000e+00	0.000000000000000000e+00	0.000000000000000000e+00	0.000000000000000000e+00	0.000000000000000000e+00	0.000000000000000000e+00	0.000000000000000000e+00	0.000000000000000000e+00	0.000000000000000000e+00	0.000000000000000000e+00	0.000000000000000000e+00	0.000000000000000000e+00	0.000000000000000000e+00	0.000000000000000000e+00
1.885839849710464478e-01	-2.621777355670928955e-01	4.292969033122062683e-02	1.467275381088256836e+00	-1.404414057731628418e+00	-1.609863340854644775e-01	1.609863340854644775e-01	4.601942375302314758e-03	4.770680367946624756e-01	0.000000000000000000e+00	0.000000000000000000e+00	0.000000000000000000e+00	4.448544383049011230e-01	0.000000000000000000e+00	0.000000000000000000e+00	0.000000000000000000e+00	3.574175238609313965e-01	0.000000000000000000e+00	0.000000000000000000e+00	2.822524607181549072e-01	2.024854570627212524e-01	0.000000000000000000e+00	0.000000000000000000e+00	2.116893529891967773e-01	1.457281708717346191e-01	4.295146167278289795e-01	7.669903803616762161e-03	0.000000000000000000e+00	-0.000000000000000000e+00	-0.000000000000000000e+00	0.000000000000000000e+00	0.000000000000000000e+00	0.000000000000000000e+00	0.000000000000000000e+00	0.000000000000000000e+00	0.000000000000000000e+00	0.000000000000000000e+00	0.000000000000000000e+00	0.000000000000000000e+00	0.000000000000000000e+00	0.000000000000000000e+00	0.000000000000000000e+00	0.000000000000000000e+00	0.000000000000000000e+00	0.000000000000000000e+00	0.000000000000000000e+00	0.000000000000000000e+00	0.000000000000000000e+00	0.000000000000000000e+00	0.000000000000000000e+00
1.885839849710464478e-01	-2.621777355670928955e-01	4.292969033122062683e-02	1.467275381088256836e+00	-1.404414057731628418e+00	-1.609863340854644775e-01	1.609863340854644775e-01	4.601942375302314758e-03	4.770680367946624756e-01	0.000000000000000000e+00	0.000000000000000000e+00	0.000000000000000000e+00	4.448544383049011230e-01	0.000000000000000000e+00	0.000000000000000000e+00	0.000000000000000000e+00	3.574175238609313965e-01	0.000000000000000000e+00	0.000000000000000000e+00	2.822524607181549072e-01	2.024854570627212524e-01	0.000000000000000000e+00	0.000000000000000000e+00	2.116893529891967773e-01	1.457281708717346191e-01	4.295146167278289795e-01	7.669903803616762161e-03	-0.000000000000000000e+00	0.000000000000000000e+00	0.000000000000000000e+00	0.000000000000000000e+00	0.000000000000000000e+00	0.000000000000000000e+00	0.000000000000000000e+00	0.000000000000000000e+00	0.000000000000000000e+00	0.000000000000000000e+00	0.000000000000000000e+00	0.000000000000000000e+00	0.000000000000000000e+00	0.000000000000000000e+00	0.000000000000000000e+00	0.000000000000000000e+00	0.000000000000000000e+00	0.000000000000000000e+00	0.000000000000000000e+00	0.000000000000000000e+00	0.000000000000000000e+00	0.000000000000000000e+00	0.000000000000000000e+00
1.885839849710464478e-01	-2.621777355670928955e-01	4.292969033122062683e-02	1.467275381088256836e+00	-1.404414057731628418e+00	-1.609863340854644775e-01	1.609863340854644775e-01	4.601942375302314758e-03	4.770680367946624756e-01	0.000000000000000000e+00	0.000000000000000000e+00	0.000000000000000000e+00	4.448544383049011230e-01	0.000000000000000000e+00	0.000000000000000000e+00	0.000000000000000000e+00	3.574175238609313965e-01	0.000000000000000000e+00	0.000000000000000000e+00	2.822524607181549072e-01	2.024854570627212524e-01	0.000000000000000000e+00	0.000000000000000000e+00	2.116893529891967773e-01	1.457281708717346191e-01	4.295146167278289795e-01	7.669903803616762161e-03	0.000000000000000000e+00	0.000000000000000000e+00	0.000000000000000000e+00	3.906250000000000000e-03	0.000000000000000000e+00	0.000000000000000000e+00	0.000000000000000000e+00	0.000000000000000000e+00	0.000000000000000000e+00	0.000000000000000000e+00	0.000000000000000000e+00	0.000000000000000000e+00	0.000000000000000000e+00	0.000000000000000000e+00	0.000000000000000000e+00	0.000000000000000000e+00	0.000000000000000000e+00	0.000000000000000000e+00	0.000000000000000000e+00	0.000000000000000000e+00	0.000000000000000000e+00	0.000000000000000000e+00	0.000000000000000000e+00
1.885839849710464478e-01	-2.621777355670928955e-01	4.292969033122062683e-02	1.467275381088256836e+00	-1.404414057731628418e+00	-1.609863340854644775e-01	1.609863340854644775e-01	4.601942375302314758e-03	4.770680367946624756e-01	0.000000000000000000e+00	0.000000000000000000e+00	0.000000000000000000e+00	4.448544383049011230e-01	0.000000000000000000e+00	0.000000000000000000e+00	0.000000000000000000e+00	3.574175238609313965e-01	0.000000000000000000e+00	0.000000000000000000e+00	2.822524607181549072e-01	2.024854570627212524e-01	0.000000000000000000e+00	0.000000000000000000e+00	2.116893529891967773e-01	1.457281708717346191e-01	4.295146167278289795e-01	7.669903803616762161e-03	0.000000000000000000e+00	0.000000000000000000e+00	0.000000000000000000e+00	0.000000000000000000e+00	0.000000000000000000e+00	0.000000000000000000e+00	0.000000000000000000e+00	0.000000000000000000e+00	0.000000000000000000e+00	0.000000000000000000e+00	0.000000000000000000e+00	0.000000000000000000e+00	0.000000000000000000e+00	0.000000000000000000e+00	0.000000000000000000e+00	0.000000000000000000e+00	0.000000000000000000e+00	0.000000000000000000e+00	0.000000000000000000e+00	0.000000000000000000e+00	0.000000000000000000e+00	0.000000000000000000e+00	0.000000000000000000e+00
1.885839849710464478e-01	-2.621777355670928955e-01	4.292969033122062683e-02	1.467275381088256836e+00	-1.404414057731628418e+00	-1.609863340854644775e-01	1.609863340854644775e-01	4.601942375302314758e-03	4.770680367946624756e-01	0.000000000000000000e+00	0.000000000000000000e+00	0.000000000000000000e+00	4.448544383049011230e-01	0.000000000000000000e+00	0.000000000000000000e+00	0.000000000000000000e+00	3.574175238609313965e-01	0.000000000000000000e+00	0.000000000000000000e+00	2.822524607181549072e-01	2.024854570627212524e-01	0.000000000000000000e+00	0.000000000000000000e+00	2.116893529891967773e-01	1.457281708717346191e-01	4.295146167278289795e-01	7.669903803616762161e-03	0.000000000000000000e+00	-0.000000000000000000e+00	0.000000000000000000e+00	3.906250000000000000e-03	0.000000000000000000e+00	0.000000000000000000e+00	0.000000000000000000e+00	0.000000000000000000e+00	0.000000000000000000e+00	0.000000000000000000e+00	0.000000000000000000e+00	0.000000000000000000e+00	0.000000000000000000e+00	0.000000000000000000e+00	0.000000000000000000e+00	0.000000000000000000e+00	0.000000000000000000e+00	0.000000000000000000e+00	0.000000000000000000e+00	0.000000000000000000e+00	0.000000000000000000e+00	0.000000000000000000e+00	0.000000000000000000e+00
1.885839849710464478e-01	-2.621777355670928955e-01	4.292969033122062683e-02	1.467275381088256836e+00	-1.404414057731628418e+00	-1.609863340854644775e-01	1.609863340854644775e-01	4.601942375302314758e-03	4.770680367946624756e-01	0.000000000000000000e+00	0.000000000000000000e+00	0.000000000000000000e+00	4.448544383049011230e-01	0.000000000000000000e+00	0.000000000000000000e+00	0.000000000000000000e+00	3.574175238609313965e-01	0.000000000000000000e+00	0.000000000000000000e+00	2.822524607181549072e-01	2.024854570627212524e-01	0.000000000000000000e+00	0.000000000000000000e+00	2.116893529891967773e-01	1.457281708717346191e-01	4.295146167278289795e-01	7.669903803616762161e-03	3.906250000000000000e-03	0.000000000000000000e+00	0.000000000000000000e+00	0.000000000000000000e+00	0.000000000000000000e+00	0.000000000000000000e+00	0.000000000000000000e+00	0.000000000000000000e+00	0.000000000000000000e+00	0.000000000000000000e+00	0.000000000000000000e+00	0.000000000000000000e+00	0.000000000000000000e+00	0.000000000000000000e+00	0.000000000000000000e+00	0.000000000000000000e+00	0.000000000000000000e+00	0.000000000000000000e+00	0.000000000000000000e+00	0.000000000000000000e+00	0.000000000000000000e+00	0.000000000000000000e+00	0.000000000000000000e+00
1.885839849710464478e-01	-2.621777355670928955e-01	4.292969033122062683e-02	1.467275381088256836e+00	-1.404414057731628418e+00	-1.609863340854644775e-01	1.609863340854644775e-01	4.601942375302314758e-03	4.770680367946624756e-01	0.000000000000000000e+00	0.000000000000000000e+00	0.000000000000000000e+00	4.448544383049011230e-01	0.000000000000000000e+00	0.000000000000000000e+00	0.000000000000000000e+00	3.574175238609313965e-01	0.000000000000000000e+00	0.000000000000000000e+00	2.822524607181549072e-01	2.024854570627212524e-01	0.000000000000000000e+00	0.000000000000000000e+00	2.116893529891967773e-01	1.457281708717346191e-01	4.295146167278289795e-01	7.669903803616762161e-03	0.000000000000000000e+00	0.000000000000000000e+00	3.906250000000000000e-03	3.906250000000000000e-03	0.000000000000000000e+00	0.000000000000000000e+00	0.000000000000000000e+00	0.000000000000000000e+00	0.000000000000000000e+00	0.000000000000000000e+00	0.000000000000000000e+00	0.000000000000000000e+00	0.000000000000000000e+00	0.000000000000000000e+00	0.000000000000000000e+00	0.000000000000000000e+00	0.000000000000000000e+00	0.000000000000000000e+00	0.000000000000000000e+00	0.000000000000000000e+00	0.000000000000000000e+00	0.000000000000000000e+00	0.000000000000000000e+00
1.885839849710464478e-01	-2.621777355670928955e-01	4.292969033122062683e-02	1.467275381088256836e+00	-1.404414057731628418e+00	-1.609863340854644775e-01	1.609863340854644775e-01	4.601942375302314758e-03	4.770680367946624756e-01	0.000000000000000000e+00	0.000000000000000000e+00	0.000000000000000000e+00	4.448544383049011230e-01	0.000000000000000000e+00	0.000000000000000000e+00	0.000000000000000000e+00	3.574175238609313965e-01	0.000000000000000000e+00	0.000000000000000000e+00	2.822524607181549072e-01	2.024854570627212524e-01	0.000000000000000000e+00	0.000000000000000000e+00	2.116893529891967773e-01	1.457281708717346191e-01	4.295146167278289795e-01	7.669903803616762161e-03	0.000000000000000000e+00	0.000000000000000000e+00	0.000000000000000000e+00	0.000000000000000000e+00	0.000000000000000000e+00	0.000000000000000000e+00	0.000000000000000000e+00	0.000000000000000000e+00	0.000000000000000000e+00	0.000000000000000000e+00	0.000000000000000000e+00	0.000000000000000000e+00	0.000000000000000000e+00	0.000000000000000000e+00	0.000000000000000000e+00	0.000000000000000000e+00	0.000000000000000000e+00	0.000000000000000000e+00	0.000000000000000000e+00	0.000000000000000000e+00	0.000000000000000000e+00	0.000000000000000000e+00	0.000000000000000000e+00
1.885839849710464478e-01	-2.621777355670928955e-01	4.292969033122062683e-02	1.467275381088256836e+00	-1.404414057731628418e+00	-1.609863340854644775e-01	1.609863340854644775e-01	4.601942375302314758e-03	4.770680367946624756e-01	0.000000000000000000e+00	0.000000000000000000e+00	0.000000000000000000e+00	4.448544383049011230e-01	0.000000000000000000e+00	0.000000000000000000e+00	0.000000000000000000e+00	3.574175238609313965e-01	0.000000000000000000e+00	0.000000000000000000e+00	2.822524607181549072e-01	2.024854570627212524e-01	0.000000000000000000e+00	0.000000000000000000e+00	2.116893529891967773e-01	1.457281708717346191e-01	4.295146167278289795e-01	7.669903803616762161e-03	0.000000000000000000e+00	-0.000000000000000000e+00	-3.906250000000000000e-03	0.000000000000000000e+00	0.000000000000000000e+00	0.000000000000000000e+00	0.000000000000000000e+00	0.000000000000000000e+00	0.000000000000000000e+00	0.000000000000000000e+00	0.000000000000000000e+00	0.000000000000000000e+00	0.000000000000000000e+00	0.000000000000000000e+00	0.000000000000000000e+00	0.000000000000000000e+00	0.000000000000000000e+00	0.000000000000000000e+00	0.000000000000000000e+00	0.000000000000000000e+00	0.000000000000000000e+00	0.000000000000000000e+00	0.000000000000000000e+00
1.885839849710464478e-01	-2.621777355670928955e-01	4.292969033122062683e-02	1.467275381088256836e+00	-1.404414057731628418e+00	-1.609863340854644775e-01	1.609863340854644775e-01	4.601942375302314758e-03	4.770680367946624756e-01	0.000000000000000000e+00	0.000000000000000000e+00	0.000000000000000000e+00	4.448544383049011230e-01	0.000000000000000000e+00	0.000000000000000000e+00	0.000000000000000000e+00	3.574175238609313965e-01	0.000000000000000000e+00	0.000000000000000000e+00	2.822524607181549072e-01	2.024854570627212524e-01	0.000000000000000000e+00	0.000000000000000000e+00	2.116893529891967773e-01	1.457281708717346191e-01	4.295146167278289795e-01	7.669903803616762161e-03	0.000000000000000000e+00	0.000000000000000000e+00	0.000000000000000000e+00	3.906250000000000000e-03	0.000000000000000000e+00	0.000000000000000000e+00	0.000000000000000000e+00	0.000000000000000000e+00	0.000000000000000000e+00	0.000000000000000000e+00	0.000000000000000000e+00	0.000000000000000000e+00	0.000000000000000000e+00	0.000000000000000000e+00	0.000000000000000000e+00	0.000000000000000000e+00	0.000000000000000000e+00	0.000000000000000000e+00	0.000000000000000000e+00	0.000000000000000000e+00	0.000000000000000000e+00	0.000000000000000000e+00	0.000000000000000000e+00
1.885839849710464478e-01	-2.621777355670928955e-01	4.292969033122062683e-02	1.467275381088256836e+00	-1.404414057731628418e+00	-1.609863340854644775e-01	1.609863340854644775e-01	4.601942375302314758e-03	4.770680367946624756e-01	0.000000000000000000e+00	0.000000000000000000e+00	0.000000000000000000e+00	4.448544383049011230e-01	0.000000000000000000e+00	0.000000000000000000e+00	0.000000000000000000e+00	3.574175238609313965e-01	0.000000000000000000e+00	0.000000000000000000e+00	2.822524607181549072e-01	2.024854570627212524e-01	0.000000000000000000e+00	0.000000000000000000e+00	2.116893529891967773e-01	1.457281708717346191e-01	4.295146167278289795e-01	7.669903803616762161e-03	0.000000000000000000e+00	-3.906250000000000000e-03	3.906250000000000000e-03	0.000000000000000000e+00	0.000000000000000000e+00	0.000000000000000000e+00	0.000000000000000000e+00	0.000000000000000000e+00	0.000000000000000000e+00	0.000000000000000000e+00	0.000000000000000000e+00	0.000000000000000000e+00	0.000000000000000000e+00	0.000000000000000000e+00	0.000000000000000000e+00	0.000000000000000000e+00	0.000000000000000000e+00	0.000000000000000000e+00	0.000000000000000000e+00	0.000000000000000000e+00	0.000000000000000000e+00	0.000000000000000000e+00	0.000000000000000000e+00
1.885839849710464478e-01	-2.621777355670928955e-01	4.292969033122062683e-02	1.467275381088256836e+00	-1.404414057731628418e+00	-1.609863340854644775e-01	1.609863340854644775e-01	4.601942375302314758e-03	4.770680367946624756e-01	0.000000000000000000e+00	0.000000000000000000e+00	0.000000000000000000e+00	4.448544383049011230e-01	0.000000000000000000e+00	0.000000000000000000e+00	0.000000000000000000e+00	3.574175238609313965e-01	0.000000000000000000e+00	0.000000000000000000e+00	2.822524607181549072e-01	2.024854570627212524e-01	0.000000000000000000e+00	0.000000000000000000e+00	2.116893529891967773e-01	1.457281708717346191e-01	4.295146167278289795e-01	7.669903803616762161e-03	-0.000000000000000000e+00	0.000000000000000000e+00	0.000000000000000000e+00	-0.000000000000000000e+00	0.000000000000000000e+00	0.000000000000000000e+00	0.000000000000000000e+00	0.000000000000000000e+00	0.000000000000000000e+00	0.000000000000000000e+00	0.000000000000000000e+00	0.000000000000000000e+00	0.000000000000000000e+00	0.000000000000000000e+00	0.000000000000000000e+00	0.000000000000000000e+00	0.000000000000000000e+00	0.000000000000000000e+00	0.000000000000000000e+00	0.000000000000000000e+00	0.000000000000000000e+00	0.000000000000000000e+00	0.000000000000000000e+00
1.885839849710464478e-01	-2.621777355670928955e-01	4.292969033122062683e-02	1.467275381088256836e+00	-1.404414057731628418e+00	-1.609863340854644775e-01	1.609863340854644775e-01	4.601942375302314758e-03	4.770680367946624756e-01	0.000000000000000000e+00	0.000000000000000000e+00	0.000000000000000000e+00	4.448544383049011230e-01	0.000000000000000000e+00	0.000000000000000000e+00	0.000000000000000000e+00	3.574175238609313965e-01	0.000000000000000000e+00	0.000000000000000000e+00	2.822524607181549072e-01	2.024854570627212524e-01	0.000000000000000000e+00	0.000000000000000000e+00	2.116893529891967773e-01	1.457281708717346191e-01	4.295146167278289795e-01	7.669903803616762161e-03	0.000000000000000000e+00	3.906250000000000000e-03	0.000000000000000000e+00	-0.000000000000000000e+00	0.000000000000000000e+00	0.000000000000000000e+00	0.000000000000000000e+00	0.000000000000000000e+00	0.000000000000000000e+00	0.000000000000000000e+00	0.000000000000000000e+00	0.000000000000000000e+00	0.000000000000000000e+00	0.000000000000000000e+00	0.000000000000000000e+00	0.000000000000000000e+00	0.000000000000000000e+00	0.000000000000000000e+00	0.000000000000000000e+00	0.000000000000000000e+00	0.000000000000000000e+00	0.000000000000000000e+00	0.000000000000000000e+00
1.885839849710464478e-01	-2.621777355670928955e-01	4.292969033122062683e-02	1.467275381088256836e+00	-1.404414057731628418e+00	-1.609863340854644775e-01	1.609863340854644775e-01	4.601942375302314758e-03	4.770680367946624756e-01	0.000000000000000000e+00	0.000000000000000000e+00	0.000000000000000000e+00	4.448544383049011230e-01	0.000000000000000000e+00	0.000000000000000000e+00	0.000000000000000000e+00	3.574175238609313965e-01	0.000000000000000000e+00	0.000000000000000000e+00	2.822524607181549072e-01	2.024854570627212524e-01	0.000000000000000000e+00	0.000000000000000000e+00	2.116893529891967773e-01	1.457281708717346191e-01	4.295146167278289795e-01	7.669903803616762161e-03	0.000000000000000000e+00	0.000000000000000000e+00	0.000000000000000000e+00	0.000000000000000000e+00	0.000000000000000000e+00	0.000000000000000000e+00	0.000000000000000000e+00	0.000000000000000000e+00	0.000000000000000000e+00	0.000000000000000000e+00	0.000000000000000000e+00	0.000000000000000000e+00	0.000000000000000000e+00	0.000000000000000000e+00	0.000000000000000000e+00	0.000000000000000000e+00	0.000000000000000000e+00	0.000000000000000000e+00	0.000000000000000000e+00	0.000000000000000000e+00	0.000000000000000000e+00	0.000000000000000000e+00	0.000000000000000000e+00
1.885839849710464478e-01	-2.621777355670928955e-01	4.139648750424385071e-02	1.467275381088256836e+00	-1.404414057731628418e+00	-1.609863340854644775e-01	1.609863340854644775e-01	4.601942375302314758e-03	4.770680367946624756e-01	0.000000000000000000e+00	0.000000000000000000e+00	0.000000000000000000e+00	4.448544383049011230e-01	0.000000000000000000e+00	0.000000000000000000e+00	0.000000000000000000e+00	3.574175238609313965e-01	0.000000000000000000e+00	0.000000000000000000e+00	2.822524607181549072e-01	2.024854570627212524e-01	0.000000000000000000e+00	0.000000000000000000e+00	2.116893529891967773e-01	1.457281708717346191e-01	4.295146167278289795e-01	7.669903803616762161e-03	0.000000000000000000e+00	0.000000000000000000e+00	0.000000000000000000e+00	0.000000000000000000e+00	0.000000000000000000e+00	0.000000000000000000e+00	0.000000000000000000e+00	0.000000000000000000e+00	0.000000000000000000e+00	0.000000000000000000e+00	0.000000000000000000e+00	0.000000000000000000e+00	0.000000000000000000e+00	0.000000000000000000e+00	0.000000000000000000e+00	0.000000000000000000e+00	0.000000000000000000e+00	0.000000000000000000e+00	0.000000000000000000e+00	0.000000000000000000e+00	0.000000000000000000e+00	0.000000000000000000e+00	0.000000000000000000e+00
1.885839849710464478e-01	-2.621777355670928955e-01	4.139648750424385071e-02	1.467275381088256836e+00	-1.404414057731628418e+00	-1.609863340854644775e-01	1.609863340854644775e-01	4.601942375302314758e-03	4.770680367946624756e-01	0.000000000000000000e+00	0.000000000000000000e+00	0.000000000000000000e+00	4.448544383049011230e-01	0.000000000000000000e+00	0.000000000000000000e+00	0.000000000000000000e+00	3.574175238609313965e-01	0.000000000000000000e+00	0.000000000000000000e+00	2.822524607181549072e-01	2.024854570627212524e-01	0.000000000000000000e+00	0.000000000000000000e+00	2.116893529891967773e-01	1.457281708717346191e-01	4.295146167278289795e-01	7.669903803616762161e-03	7.812500000000000000e-03	3.906250000000000000e-03	-0.000000000000000000e+00	0.000000000000000000e+00	0.000000000000000000e+00	0.000000000000000000e+00	0.000000000000000000e+00	0.000000000000000000e+00	0.000000000000000000e+00	0.000000000000000000e+00	0.000000000000000000e+00	0.000000000000000000e+00	0.000000000000000000e+00	0.000000000000000000e+00	0.000000000000000000e+00	0.000000000000000000e+00	0.000000000000000000e+00	0.000000000000000000e+00	0.000000000000000000e+00	0.000000000000000000e+00	0.000000000000000000e+00	0.000000000000000000e+00	0.000000000000000000e+00
1.885839849710464478e-01	-2.621777355670928955e-01	4.292969033122062683e-02	1.467275381088256836e+00	-1.404414057731628418e+00	-1.609863340854644775e-01	1.609863340854644775e-01	4.601942375302314758e-03	4.770680367946624756e-01	0.000000000000000000e+00	0.000000000000000000e+00	0.000000000000000000e+00	4.448544383049011230e-01	0.000000000000000000e+00	0.000000000000000000e+00	0.000000000000000000e+00	3.574175238609313965e-01	0.000000000000000000e+00	0.000000000000000000e+00	2.822524607181549072e-01	2.024854570627212524e-01	0.000000000000000000e+00	0.000000000000000000e+00	2.116893529891967773e-01	1.457281708717346191e-01	4.295146167278289795e-01	7.669903803616762161e-03	0.000000000000000000e+00	7.812500000000000000e-03	0.000000000000000000e+00	0.000000000000000000e+00	0.000000000000000000e+00	0.000000000000000000e+00	0.000000000000000000e+00	0.000000000000000000e+00	0.000000000000000000e+00	0.000000000000000000e+00	0.000000000000000000e+00	0.000000000000000000e+00	0.000000000000000000e+00	0.000000000000000000e+00	0.000000000000000000e+00	0.000000000000000000e+00	0.000000000000000000e+00	0.000000000000000000e+00	0.000000000000000000e+00	0.000000000000000000e+00	0.000000000000000000e+00	0.000000000000000000e+00	0.000000000000000000e+00
1.885839849710464478e-01	-2.621777355670928955e-01	4.292969033122062683e-02	1.467275381088256836e+00	-1.404414057731628418e+00	-1.609863340854644775e-01	1.609863340854644775e-01	4.601942375302314758e-03	4.770680367946624756e-01	0.000000000000000000e+00	0.000000000000000000e+00	0.000000000000000000e+00	4.448544383049011230e-01	0.000000000000000000e+00	0.000000000000000000e+00	0.000000000000000000e+00	3.574175238609313965e-01	0.000000000000000000e+00	0.000000000000000000e+00	2.822524607181549072e-01	2.024854570627212524e-01	0.000000000000000000e+00	0.000000000000000000e+00	2.116893529891967773e-01	1.457281708717346191e-01	4.295146167278289795e-01	7.669903803616762161e-03	0.000000000000000000e+00	-0.000000000000000000e+00	0.000000000000000000e+00	0.000000000000000000e+00	0.000000000000000000e+00	0.000000000000000000e+00	0.000000000000000000e+00	0.000000000000000000e+00	0.000000000000000000e+00	0.000000000000000000e+00	0.000000000000000000e+00	0.000000000000000000e+00	0.000000000000000000e+00	0.000000000000000000e+00	0.000000000000000000e+00	0.000000000000000000e+00	0.000000000000000000e+00	0.000000000000000000e+00	0.000000000000000000e+00	0.000000000000000000e+00	0.000000000000000000e+00	0.000000000000000000e+00	0.000000000000000000e+00
1.885839849710464478e-01	-2.621777355670928955e-01	4.139648750424385071e-02	1.467275381088256836e+00	-1.404414057731628418e+00	-1.609863340854644775e-01	1.609863340854644775e-01	4.601942375302314758e-03	4.770680367946624756e-01	0.000000000000000000e+00	0.000000000000000000e+00	0.000000000000000000e+00	4.448544383049011230e-01	0.000000000000000000e+00	0.000000000000000000e+00	0.000000000000000000e+00	3.574175238609313965e-01	0.000000000000000000e+00	0.000000000000000000e+00	2.822524607181549072e-01	2.024854570627212524e-01	0.000000000000000000e+00	0.000000000000000000e+00	2.116893529891967773e-01	1.457281708717346191e-01	4.295146167278289795e-01	7.669903803616762161e-03	3.906250000000000000e-03	3.906250000000000000e-03	0.000000000000000000e+00	0.000000000000000000e+00	0.000000000000000000e+00	0.000000000000000000e+00	0.000000000000000000e+00	0.000000000000000000e+00	0.000000000000000000e+00	0.000000000000000000e+00	0.000000000000000000e+00	0.000000000000000000e+00	0.000000000000000000e+00	0.000000000000000000e+00	0.000000000000000000e+00	0.000000000000000000e+00	0.000000000000000000e+00	0.000000000000000000e+00	0.000000000000000000e+00	0.000000000000000000e+00	0.000000000000000000e+00	0.000000000000000000e+00	0.000000000000000000e+00
1.885839849710464478e-01	-2.621777355670928955e-01	4.292969033122062683e-02	1.467275381088256836e+00	-1.404414057731628418e+00	-1.609863340854644775e-01	1.609863340854644775e-01	4.601942375302314758e-03	4.770680367946624756e-01	0.000000000000000000e+00	0.000000000000000000e+00	0.000000000000000000e+00	4.448544383049011230e-01	0.000000000000000000e+00	0.000000000000000000e+00	0.000000000000000000e+00	3.574175238609313965e-01	0.000000000000000000e+00	0.000000000000000000e+00	2.822524607181549072e-01	2.024854570627212524e-01	0.000000000000000000e+00	0.000000000000000000e+00	2.116893529891967773e-01	1.457281708717346191e-01	4.295146167278289795e-01	7.669903803616762161e-03	3.906250000000000000e-03	0.000000000000000000e+00	0.000000000000000000e+00	0.000000000000000000e+00	0.000000000000000000e+00	0.000000000000000000e+00	0.000000000000000000e+00	0.000000000000000000e+00	0.000000000000000000e+00	0.000000000000000000e+00	0.000000000000000000e+00	0.000000000000000000e+00	0.000000000000000000e+00	0.000000000000000000e+00	0.000000000000000000e+00	0.000000000000000000e+00	0.000000000000000000e+00	0.000000000000000000e+00	0.000000000000000000e+00	0.000000000000000000e+00	0.000000000000000000e+00	0.000000000000000000e+00	0.000000000000000000e+00
1.885839849710464478e-01	-2.621777355670928955e-01	4.139648750424385071e-02	1.467275381088256836e+00	-1.404414057731628418e+00	-1.609863340854644775e-01	1.609863340854644775e-01	4.601942375302314758e-03	4.770680367946624756e-01	0.000000000000000000e+00	0.000000000000000000e+00	0.000000000000000000e+00	4.448544383049011230e-01	0.000000000000000000e+00	0.000000000000000000e+00	0.000000000000000000e+00	3.574175238609313965e-01	0.000000000000000000e+00	0.000000000000000000e+00	2.822524607181549072e-01	2.024854570627212524e-01	0.000000000000000000e+00	0.000000000000000000e+00	2.116893529891967773e-01	1.457281708717346191e-01	4.295146167278289795e-01	7.669903803616762161e-03	0.000000000000000000e+00	-0.000000000000000000e+00	7.812500000000000000e-03	0.000000000000000000e+00	0.000000000000000000e+00	0.000000000000000000e+00	0.000000000000000000e+00	0.000000000000000000e+00	0.000000000000000000e+00	0.000000000000000000e+00	0.000000000000000000e+00	0.000000000000000000e+00	0.000000000000000000e+00	0.000000000000000000e+00	0.000000000000000000e+00	0.000000000000000000e+00	0.000000000000000000e+00	0.000000000000000000e+00	0.000000000000000000e+00	0.000000000000000000e+00	0.000000000000000000e+00	0.000000000000000000e+00	0.000000000000000000e+00
1.885839849710464478e-01	-2.621777355670928955e-01	4.139648750424385071e-02	1.467275381088256836e+00	-1.404414057731628418e+00	-1.609863340854644775e-01	1.609863340854644775e-01	4.601942375302314758e-03	4.770680367946624756e-01	0.000000000000000000e+00	0.000000000000000000e+00	0.000000000000000000e+00	4.448544383049011230e-01	0.000000000000000000e+00	0.000000000000000000e+00	0.000000000000000000e+00	3.574175238609313965e-01	0.000000000000000000e+00	0.000000000000000000e+00	2.822524607181549072e-01	2.024854570627212524e-01	0.000000000000000000e+00	0.000000000000000000e+00	2.116893529891967773e-01	1.457281708717346191e-01	4.295146167278289795e-01	7.669903803616762161e-03	0.000000000000000000e+00	0.000000000000000000e+00	-0.000000000000000000e+00	-0.000000000000000000e+00	0.000000000000000000e+00	0.000000000000000000e+00	0.000000000000000000e+00	0.000000000000000000e+00	0.000000000000000000e+00	0.000000000000000000e+00	0.000000000000000000e+00	0.000000000000000000e+00	0.000000000000000000e+00	0.000000000000000000e+00	0.000000000000000000e+00	0.000000000000000000e+00	0.000000000000000000e+00	0.000000000000000000e+00	0.000000000000000000e+00	0.000000000000000000e+00	0.000000000000000000e+00	0.000000000000000000e+00	0.000000000000000000e+00
1.885839849710464478e-01	-2.621777355670928955e-01	4.139648750424385071e-02	1.467275381088256836e+00	-1.404414057731628418e+00	-1.609863340854644775e-01	1.609863340854644775e-01	4.601942375302314758e-03	4.770680367946624756e-01	0.000000000000000000e+00	0.000000000000000000e+00	0.000000000000000000e+00	4.448544383049011230e-01	0.000000000000000000e+00	0.000000000000000000e+00	0.000000000000000000e+00	3.574175238609313965e-01	0.000000000000000000e+00	0.000000000000000000e+00	2.822524607181549072e-01	2.024854570627212524e-01	0.000000000000000000e+00	0.000000000000000000e+00	2.116893529891967773e-01	1.457281708717346191e-01	4.295146167278289795e-01	7.669903803616762161e-03	0.000000000000000000e+00	3.906250000000000000e-03	-0.000000000000000000e+00	0.000000000000000000e+00	0.000000000000000000e+00	0.000000000000000000e+00	0.000000000000000000e+00	0.000000000000000000e+00	0.000000000000000000e+00	0.000000000000000000e+00	0.000000000000000000e+00	0.000000000000000000e+00	0.000000000000000000e+00	0.000000000000000000e+00	0.000000000000000000e+00	0.000000000000000000e+00	0.000000000000000000e+00	0.000000000000000000e+00	0.000000000000000000e+00	0.000000000000000000e+00	0.000000000000000000e+00	0.000000000000000000e+00	0.000000000000000000e+00
[truncated: 6,469 more rows]
[truncated: 58 more columns]
